# Supplementary material for: Flash drug release from nanoparticles accumulated in the targeted blood vessels facilitates the tumour treatment
Source: Nat Commun. 2022 Nov 14;13:6910. doi: 10.1038/s41467-022-34718-3 (PMC9661469; doi:10.1038/s41467-022-34718-3)
Supplement: Supplementary file 4 — Source Data [file 41467_2022_34718_MOESM4_ESM.xls]

## Sheet: Fig. 1c
Distance from capillary (µm)	Bound drug in the tissue (µg/L)
	1 min	21 min	41 min	61 min	81 min	100 min
10	602.412	136.643	43.9774	31.8683	24.4079	19.3353
10.0914	601.673	136.577	44.005	31.893	24.4271	19.3505
10.1829	600.864	136.505	44.0351	31.9202	24.4483	19.3673
10.2743	599.986	136.426	44.0675	31.9496	24.4713	19.3857
10.3658	599.041	136.34	44.1024	31.9812	24.4962	19.4056
10.4572	598.03	136.248	44.1394	32.0151	24.5228	19.427
10.5486	596.954	136.149	44.1788	32.0511	24.5513	19.4498
10.6401	595.815	136.045	44.2202	32.0892	24.5815	19.4741
10.7315	594.615	135.934	44.2638	32.1294	24.6134	19.4997
10.8229	593.355	135.817	44.3094	32.1715	24.6469	19.5268
10.9144	592.036	135.695	44.357	32.2155	24.6821	19.5551
11.0058	590.66	135.567	44.4066	32.2615	24.7188	19.5848
11.0973	589.228	135.433	44.458	32.3092	24.757	19.6157
11.1887	587.741	135.294	44.5112	32.3588	24.7967	19.6478
11.2801	586.202	135.15	44.5661	32.41	24.8379	19.6812
11.3716	584.612	135	44.6228	32.4629	24.8804	19.7157
11.463	582.971	134.846	44.681	32.5174	24.9244	19.7513
11.5544	581.282	134.686	44.7409	32.5735	24.9696	19.7881
11.6459	579.546	134.522	44.8023	32.6311	25.0161	19.8259
11.7373	577.764	134.354	44.8651	32.6902	25.0638	19.8647
11.8288	575.938	134.181	44.9293	32.7506	25.1128	19.9046
11.9202	574.069	134.003	44.9948	32.8124	25.1629	19.9454
12.0116	572.159	133.822	45.0617	32.8755	25.2141	19.9871
12.1031	570.209	133.636	45.1297	32.9399	25.2664	20.0298
12.1945	568.221	133.446	45.1989	33.0054	25.3197	20.0733
12.2859	566.195	133.253	45.2692	33.0721	25.374	20.1177
12.3774	564.135	133.056	45.3406	33.1398	25.4292	20.1629
12.4688	562.04	132.855	45.4129	33.2086	25.4854	20.2088
12.5603	559.912	132.651	45.4861	33.2784	25.5424	20.2555
12.6517	557.754	132.444	45.5602	33.349	25.6003	20.3029
12.7431	555.566	132.233	45.6352	33.4206	25.6589	20.351
12.8346	553.349	132.02	45.7108	33.493	25.7183	20.3997
12.926	551.106	131.804	45.7872	33.5661	25.7783	20.449
13.0175	548.837	131.585	45.8642	33.6399	25.8391	20.4989
13.1089	546.544	131.363	45.9417	33.7145	25.9004	20.5494
13.2003	544.229	131.139	46.0198	33.7896	25.9623	20.6003
13.2918	541.893	130.912	46.0983	33.8652	26.0248	20.6518
13.3832	539.537	130.684	46.1772	33.9414	26.0877	20.7037
13.4747	537.163	130.453	46.2564	34.018	26.1511	20.756
13.5661	534.772	130.22	46.3359	34.095	26.2149	20.8087
13.6575	532.366	129.986	46.4156	34.1724	26.2791	20.8617
13.749	529.946	129.75	46.4955	34.25	26.3436	20.9151
13.8404	527.514	129.512	46.5755	34.3279	26.4084	20.9687
13.9318	525.071	129.273	46.6555	34.4059	26.4734	21.0226
14.0233	522.619	129.033	46.7355	34.4841	26.5387	21.0767
14.1147	520.159	128.791	46.8154	34.5624	26.6041	21.131
14.2061	517.692	128.549	46.8952	34.6407	26.6697	21.1855
14.2976	515.22	128.305	46.9748	34.7189	26.7353	21.24
14.389	512.744	128.061	47.0541	34.7971	26.8009	21.2947
14.4805	510.224	127.813	47.1349	34.8767	26.8678	21.3503
14.5719	507.691	127.563	47.2158	34.9565	26.9349	21.4063
14.6633	505.152	127.311	47.2966	35.0364	27.0021	21.4623
14.7548	502.607	127.059	47.3773	35.1163	27.0695	21.5185
14.8462	500.056	126.806	47.4578	35.1962	27.1369	21.5749
14.9377	497.499	126.552	47.5381	35.276	27.2044	21.6314
15.0291	494.937	126.298	47.6183	35.3559	27.272	21.6879
15.1205	492.37	126.042	47.6982	35.4357	27.3397	21.7446
15.212	489.799	125.786	47.778	35.5154	27.4074	21.8014
15.3034	487.224	125.528	47.8576	35.5951	27.4752	21.8583
15.3948	484.645	125.271	47.9369	35.6748	27.543	21.9153
15.4863	482.062	125.012	48.016	35.7543	27.6109	21.9723
15.5777	479.476	124.753	48.0949	35.8338	27.6787	22.0294
15.6692	476.888	124.493	48.1735	35.9131	27.7466	22.0865
15.7606	474.297	124.232	48.2518	35.9923	27.8144	22.1438
15.852	471.703	123.971	48.3298	36.0714	27.8823	22.201
15.9435	469.109	123.709	48.4076	36.1504	27.9501	22.2583
16.0349	466.512	123.447	48.485	36.2292	28.0179	22.3156
16.1263	463.915	123.184	48.5621	36.3078	28.0856	22.3729
16.2178	461.317	122.921	48.6389	36.3863	28.1533	22.4303
16.3092	458.718	122.658	48.7153	36.4645	28.2209	22.4876
16.4007	456.12	122.394	48.7914	36.5426	28.2885	22.545
16.4921	453.521	122.129	48.8671	36.6204	28.3559	22.6023
16.5835	450.924	121.865	48.9424	36.6981	28.4233	22.6595
16.675	448.327	121.6	49.0174	36.7754	28.4906	22.7168
16.7664	445.732	121.335	49.0919	36.8525	28.5577	22.774
16.8579	443.138	121.069	49.166	36.9294	28.6247	22.8312
16.9493	440.547	120.804	49.2396	37.006	28.6916	22.8883
17.0407	437.958	120.538	49.3129	37.0823	28.7584	22.9453
17.1322	435.371	120.272	49.3856	37.1583	28.825	23.0023
17.2236	432.788	120.006	49.4579	37.234	28.8914	23.0592
17.315	430.208	119.74	49.5297	37.3093	28.9576	23.116
17.4065	427.631	119.474	49.6011	37.3843	29.0237	23.1727
17.4979	425.059	119.208	49.6719	37.459	29.0895	23.2293
17.5894	422.492	118.942	49.7422	37.5333	29.1552	23.2857
17.6808	419.929	118.676	49.8119	37.6073	29.2206	23.3421
17.7722	417.371	118.41	49.8812	37.6808	29.2858	23.3983
17.8637	414.818	118.144	49.9498	37.754	29.3508	23.4544
17.9551	412.272	117.879	50.0179	37.8267	29.4155	23.5103
18.0465	409.731	117.614	50.0855	37.8991	29.48	23.5661
18.138	407.197	117.348	50.1524	37.971	29.5442	23.6217
18.2294	404.67	117.084	50.2187	38.0424	29.6081	23.6771
18.3209	402.15	116.819	50.2844	38.1134	29.6717	23.7324
18.4123	399.638	116.555	50.3495	38.184	29.7351	23.7874
18.5037	397.133	116.291	50.4139	38.254	29.7981	23.8423
18.5952	394.637	116.027	50.4777	38.3236	29.8608	23.8969
18.6866	392.149	115.764	50.5408	38.3926	29.9232	23.9514
18.7781	389.67	115.502	50.6033	38.4612	29.9852	24.0056
18.8695	387.191	115.239	50.6654	38.5295	30.0472	24.0598
18.9609	384.717	114.976	50.727	38.5975	30.1089	24.1139
19.0524	382.252	114.713	50.788	38.665	30.1703	24.1677
19.1438	379.795	114.451	50.8483	38.7319	30.2314	24.2213
19.2353	377.346	114.19	50.908	38.7985	30.2921	24.2748
19.3267	374.905	113.928	50.967	38.8645	30.3526	24.328
19.4181	372.473	113.667	51.0254	38.93	30.4127	24.381
19.5096	370.05	113.407	51.0832	38.995	30.4725	24.4337
19.601	367.635	113.147	51.1403	39.0595	30.5319	24.4863
19.6924	365.228	112.887	51.1967	39.1236	30.591	24.5387
19.7839	362.83	112.628	51.2526	39.1871	30.6498	24.5908
19.8753	360.441	112.37	51.3077	39.2501	30.7083	24.6426
19.9668	358.061	112.111	51.3623	39.3126	30.7664	24.6943
20.0582	355.689	111.854	51.4161	39.3747	30.8242	24.7458
20.1496	353.326	111.596	51.4694	39.4362	30.8816	24.797
20.2411	350.973	111.339	51.5219	39.4972	30.9387	24.8479
20.3325	348.628	111.083	51.5739	39.5577	30.9955	24.8987
20.4239	346.292	110.827	51.6251	39.6177	31.0519	24.9492
20.5154	343.966	110.572	51.6758	39.6772	31.1079	24.9995
20.6068	341.648	110.317	51.7257	39.7361	31.1636	25.0495
20.6983	339.34	110.062	51.7751	39.7946	31.219	25.0993
20.7897	337.041	109.809	51.8237	39.8525	31.274	25.1488
20.8811	334.751	109.555	51.8718	39.91	31.3286	25.1982
20.9726	332.471	109.302	51.9191	39.9669	31.3829	25.2472
21.064	330.201	109.05	51.9659	40.0233	31.4368	25.296
21.1554	327.94	108.798	52.0119	40.0791	31.4904	25.3446
21.2469	325.688	108.547	52.0573	40.1345	31.5436	25.3929
21.3383	323.446	108.296	52.102	40.1893	31.5964	25.441
21.4298	321.214	108.046	52.1461	40.2436	31.6489	25.4888
21.5212	318.992	107.796	52.1896	40.2974	31.701	25.5364
21.6126	316.779	107.547	52.2323	40.3506	31.7527	25.5837
21.7041	314.576	107.299	52.2744	40.4033	31.8041	25.6307
21.7955	312.383	107.051	52.3159	40.4555	31.8551	25.6775
21.8869	310.201	106.803	52.3567	40.5072	31.9057	25.724
21.9784	308.028	106.556	52.3968	40.5583	31.9559	25.7703
22.0698	305.865	106.31	52.4363	40.6089	32.0058	25.8162
22.1613	303.713	106.065	52.4751	40.6589	32.0553	25.862
22.2527	301.571	105.82	52.5132	40.7084	32.1044	25.9074
22.3441	299.439	105.575	52.5507	40.7574	32.1531	25.9526
22.4356	297.317	105.331	52.5875	40.8058	32.2014	25.9975
22.527	295.206	105.088	52.6237	40.8537	32.2493	26.0421
22.6184	293.106	104.846	52.6591	40.9011	32.2969	26.0865
22.7099	291.016	104.604	52.694	40.9479	32.344	26.1305
22.8013	288.936	104.362	52.7281	40.9941	32.3908	26.1743
22.8928	286.867	104.122	52.7616	41.0398	32.4372	26.2179
22.9842	284.809	103.882	52.7944	41.085	32.4831	26.2611
23.0756	282.762	103.642	52.8266	41.1296	32.5287	26.304
23.1671	280.725	103.404	52.858	41.1736	32.5739	26.3467
23.2585	278.697	103.166	52.8889	41.2172	32.6187	26.3891
23.35	276.679	102.928	52.9192	41.2602	32.6632	26.4313
23.4414	274.671	102.691	52.9488	41.3028	32.7072	26.4732
23.5328	272.674	102.454	52.9778	41.3448	32.7509	26.5148
23.6243	270.687	102.219	53.0061	41.3862	32.7942	26.5561
23.7157	268.71	101.984	53.0338	41.4272	32.8371	26.5971
23.8072	266.745	101.749	53.0608	41.4676	32.8796	26.6379
23.8986	264.789	101.515	53.0872	41.5074	32.9218	26.6784
23.99	262.844	101.282	53.1129	41.5467	32.9635	26.7186
24.0815	260.909	101.049	53.1381	41.5855	33.0048	26.7585
24.1729	258.985	100.817	53.1625	41.6238	33.0458	26.7981
24.2643	257.071	100.586	53.1864	41.6616	33.0864	26.8375
24.3558	255.168	100.355	53.2096	41.6988	33.1266	26.8766
24.4472	253.274	100.125	53.2322	41.7355	33.1664	26.9154
24.5387	251.391	99.8954	53.2541	41.7716	33.2058	26.9539
24.6301	249.519	99.6665	53.2755	41.8073	33.2448	26.9922
24.7215	247.656	99.4382	53.2962	41.8424	33.2834	27.0301
24.813	245.804	99.2105	53.3163	41.877	33.3217	27.0678
24.9044	243.962	98.9835	53.3357	41.9111	33.3596	27.1053
24.9958	242.131	98.757	53.3546	41.9447	33.3971	27.1424
25.0873	240.309	98.5312	53.3728	41.9778	33.4342	27.1792
25.1787	238.498	98.306	53.3905	42.0103	33.4709	27.2158
25.2702	236.697	98.0814	53.4075	42.0423	33.5073	27.2521
25.3616	234.906	97.8574	53.4239	42.0739	33.5432	27.2881
25.453	233.125	97.6341	53.4397	42.1049	33.5788	27.3239
25.5445	231.355	97.4113	53.4549	42.1354	33.614	27.3593
25.6359	229.594	97.1891	53.4695	42.1654	33.6489	27.3945
25.7274	227.844	96.9676	53.4835	42.1949	33.6833	27.4294
25.8188	226.103	96.7467	53.4969	42.2239	33.7174	27.4641
25.9102	224.373	96.5263	53.5097	42.2524	33.7511	27.4984
26.0017	222.652	96.3066	53.522	42.2804	33.7844	27.5325
26.0931	220.942	96.0874	53.5336	42.3079	33.8173	27.5663
26.1845	219.242	95.8689	53.5446	42.3348	33.8499	27.5998
26.276	217.551	95.651	53.5551	42.3613	33.8821	27.6331
26.3674	215.871	95.4336	53.565	42.3873	33.9139	27.6661
26.4589	214.2	95.2169	53.5742	42.4128	33.9454	27.6988
26.5503	212.54	95.0008	53.5829	42.4378	33.9764	27.7312
26.6417	210.889	94.7852	53.5911	42.4623	34.0071	27.7633
26.7332	209.248	94.5703	53.5986	42.4864	34.0375	27.7952
26.8246	207.617	94.3559	53.6056	42.5099	34.0674	27.8268
26.916	205.996	94.1422	53.612	42.5329	34.097	27.8581
27.0075	204.385	93.929	53.6178	42.5555	34.1262	27.8892
27.0989	202.784	93.7164	53.6231	42.5776	34.1551	27.9199
27.1904	201.192	93.5044	53.6278	42.5992	34.1835	27.9504
27.2818	199.61	93.293	53.6319	42.6203	34.2116	27.9807
27.3732	198.038	93.0822	53.6355	42.6409	34.2394	28.0106
27.4647	196.476	92.872	53.6385	42.661	34.2667	28.0403
27.5561	194.923	92.6623	53.641	42.6807	34.2937	28.0697
27.6475	193.38	92.4532	53.6429	42.6999	34.3204	28.0988
27.739	191.846	92.2447	53.6443	42.7186	34.3467	28.1277
27.8304	190.321	92.0367	53.6451	42.7369	34.3726	28.1563
27.9219	188.806	91.8293	53.6454	42.7547	34.3982	28.1847
28.0133	187.301	91.6224	53.6451	42.772	34.4234	28.2127
28.1047	185.804	91.4161	53.6443	42.7889	34.4482	28.2405
28.1962	184.318	91.2104	53.643	42.8053	34.4727	28.2681
28.2876	182.84	91.0052	53.6411	42.8212	34.4969	28.2953
28.379	181.372	90.8006	53.6387	42.8367	34.5207	28.3223
28.4705	179.914	90.5965	53.6358	42.8518	34.5441	28.3491
28.5619	178.464	90.393	53.6323	42.8663	34.5672	28.3755
28.6534	177.024	90.19	53.6283	42.8804	34.5899	28.4017
28.7448	175.593	89.9876	53.6238	42.8941	34.6123	28.4277
28.8362	174.171	89.7857	53.6188	42.9073	34.6343	28.4534
28.9277	172.758	89.5844	53.6132	42.9201	34.656	28.4788
29.0191	171.355	89.3836	53.6072	42.9324	34.6773	28.5039
29.1106	169.96	89.1833	53.6006	42.9443	34.6983	28.5288
29.202	168.574	88.9835	53.5935	42.9557	34.719	28.5535
29.2934	167.198	88.7843	53.5859	42.9667	34.7393	28.5779
29.3849	165.83	88.5856	53.5778	42.9773	34.7592	28.602
29.4763	164.471	88.3874	53.5692	42.9874	34.7789	28.6258
29.5678	163.121	88.1898	53.5602	42.9971	34.7981	28.6495
29.6592	161.78	87.9927	53.5506	43.0063	34.8171	28.6728
29.7506	160.448	87.796	53.5405	43.0152	34.8357	28.6959
29.8421	159.124	87.5999	53.5299	43.0236	34.854	28.7187
29.9335	157.809	87.4043	53.5188	43.0315	34.8719	28.7413
30.0249	156.503	87.2093	53.5072	43.0391	34.8895	28.7636
30.1164	155.206	87.0147	53.4952	43.0462	34.9068	28.7857
30.2078	153.917	86.8206	53.4827	43.0528	34.9237	28.8075
30.2993	152.636	86.627	53.4697	43.0591	34.9403	28.8291
30.3907	151.365	86.4339	53.4562	43.065	34.9566	28.8504
30.4821	150.101	86.2414	53.4422	43.0704	34.9725	28.8715
30.5736	148.847	86.0493	53.4278	43.0754	34.9881	28.8923
30.665	147.6	85.8577	53.4128	43.08	35.0034	28.9129
30.7564	146.363	85.6666	53.3975	43.0842	35.0184	28.9332
30.8479	145.133	85.4759	53.3816	43.088	35.0331	28.9533
30.9393	143.912	85.2858	53.3653	43.0914	35.0474	28.9732
31.0308	142.699	85.0961	53.3486	43.0944	35.0614	28.9927
31.1222	141.494	84.9069	53.3313	43.097	35.0751	29.0121
31.2136	140.298	84.7182	53.3136	43.0992	35.0884	29.0312
31.3051	139.11	84.53	53.2955	43.1009	35.1015	29.05
31.3965	137.93	84.3422	53.2769	43.1023	35.1142	29.0686
31.488	136.758	84.1549	53.2579	43.1033	35.1266	29.087
31.5794	135.594	83.968	53.2384	43.1039	35.1387	29.1051
31.6708	134.438	83.7816	53.2184	43.1041	35.1505	29.123
31.7623	133.291	83.5957	53.1981	43.1039	35.162	29.1407
31.8537	132.151	83.4103	53.1773	43.1033	35.1731	29.158
31.9451	131.019	83.2253	53.156	43.1023	35.184	29.1752
32.0366	129.895	83.0407	53.1343	43.1009	35.1945	29.1921
32.128	128.779	82.8566	53.1122	43.0992	35.2048	29.2088
32.2195	127.671	82.6729	53.0896	43.0971	35.2147	29.2253
32.3109	126.57	82.4897	53.0666	43.0946	35.2243	29.2415
32.4023	125.477	82.3069	53.0432	43.0917	35.2337	29.2575
32.4938	124.392	82.1246	53.0194	43.0884	35.2427	29.2732
32.5852	123.315	81.9427	52.9951	43.0848	35.2514	29.2888
32.6766	122.245	81.7612	52.9705	43.0808	35.2599	29.304
32.7681	121.183	81.5801	52.9454	43.0764	35.268	29.3191
32.8595	120.128	81.3995	52.9199	43.0717	35.2758	29.3339
32.951	119.081	81.2193	52.894	43.0666	35.2833	29.3485
33.0424	118.042	81.0395	52.8676	43.0611	35.2906	29.3629
33.1338	117.009	80.8602	52.8409	43.0553	35.2975	29.377
33.2253	115.985	80.6812	52.8138	43.0491	35.3042	29.3909
33.3167	114.967	80.5027	52.7862	43.0426	35.3106	29.4046
33.4081	113.957	80.3246	52.7583	43.0357	35.3166	29.4181
33.4996	112.954	80.1469	52.7299	43.0284	35.3224	29.4313
33.591	111.959	79.9696	52.7012	43.0208	35.3279	29.4443
33.6825	110.971	79.7927	52.6721	43.0128	35.3332	29.4571
33.7739	109.99	79.6162	52.6425	43.0045	35.3381	29.4697
33.8653	109.016	79.4401	52.6126	42.9958	35.3427	29.482
33.9568	108.049	79.2644	52.5823	42.9868	35.3471	29.4941
34.0482	107.089	79.0891	52.5516	42.9775	35.3512	29.506
34.1397	106.136	78.9142	52.5205	42.9678	35.355	29.5177
34.2311	105.191	78.7397	52.4891	42.9577	35.3585	29.5291
34.3225	104.252	78.5656	52.4573	42.9473	35.3618	29.5404
34.414	103.32	78.3918	52.425	42.9366	35.3647	29.5514
34.5054	102.395	78.2185	52.3924	42.9256	35.3674	29.5622
34.5968	101.478	78.0455	52.3595	42.9142	35.3699	29.5728
34.6883	100.566	77.8729	52.3261	42.9024	35.372	29.5832
34.7797	99.662	77.7007	52.2924	42.8904	35.3739	29.5934
34.8712	98.7644	77.5289	52.2584	42.878	35.3755	29.6033
34.9626	97.8735	77.3574	52.2239	42.8653	35.3768	29.613
35.054	96.9893	77.1863	52.1891	42.8523	35.3779	29.6226
35.1455	96.1117	77.0156	52.154	42.8389	35.3787	29.6319
35.2369	95.2407	76.8452	52.1184	42.8252	35.3793	29.641
35.3284	94.3764	76.6752	52.0826	42.8112	35.3795	29.6499
35.4198	93.5185	76.5055	52.0463	42.7969	35.3796	29.6586
35.5112	92.6672	76.3362	52.0098	42.7822	35.3793	29.667
35.6027	91.8223	76.1673	51.9728	42.7673	35.3788	29.6753
35.6941	90.9838	75.9987	51.9355	42.752	35.378	29.6834
35.7855	90.1518	75.8305	51.8979	42.7364	35.377	29.6912
35.877	89.3261	75.6626	51.86	42.7206	35.3757	29.6989
35.9684	88.5067	75.4951	51.8217	42.7044	35.3742	29.7064
36.0598	87.6936	75.3278	51.783	42.6878	35.3724	29.7136
36.1513	86.8867	75.161	51.744	42.671	35.3704	29.7206
36.2427	86.0861	74.9945	51.7047	42.6539	35.3681	29.7275
36.3342	85.2916	74.8283	51.6651	42.6365	35.3655	29.7341
36.4256	84.5033	74.6624	51.6251	42.6188	35.3627	29.7406
36.517	83.7212	74.4969	51.5848	42.6008	35.3597	29.7468
36.6085	82.9452	74.3318	51.5441	42.5825	35.3564	29.7529
36.6999	82.1752	74.1669	51.5031	42.5639	35.3528	29.7587
36.7914	81.4111	74.0024	51.4618	42.545	35.349	29.7644
36.8828	80.6531	73.8382	51.4202	42.5258	35.345	29.7699
36.9742	79.9009	73.6743	51.3783	42.5063	35.3407	29.7751
37.0657	79.1547	73.5108	51.3361	42.4865	35.3362	29.7802
37.1571	78.4143	73.3475	51.2935	42.4665	35.3315	29.7851
37.2486	77.6798	73.1846	51.2506	42.4461	35.3265	29.7898
37.34	76.9511	73.022	51.2074	42.4255	35.3212	29.7943
37.4314	76.2281	72.8597	51.1639	42.4046	35.3158	29.7985
37.5229	75.5109	72.6977	51.1201	42.3834	35.3101	29.8027
37.6143	74.7993	72.536	51.076	42.3619	35.3041	29.8066
37.7057	74.0935	72.3746	51.0316	42.3402	35.298	29.8103
37.7972	73.3932	72.2136	50.9868	42.3182	35.2916	29.8139
37.8886	72.6986	72.0528	50.9418	42.2959	35.2849	29.8172
37.98	72.0096	71.8923	50.8965	42.2733	35.2781	29.8204
38.0715	71.326	71.7322	50.8509	42.2505	35.2709	29.8234
38.1629	70.648	71.5723	50.8049	42.2274	35.2636	29.8262
38.2544	69.9755	71.4127	50.7587	42.204	35.2561	29.8288
38.3458	69.3084	71.2534	50.7122	42.1803	35.2483	29.8312
38.4372	68.6467	71.0944	50.6654	42.1564	35.2403	29.8335
38.5287	67.9904	70.9357	50.6183	42.1322	35.2321	29.8356
38.6201	67.3394	70.7773	50.571	42.1078	35.2236	29.8374
38.7116	66.6938	70.6192	50.5233	42.0831	35.215	29.8392
38.803	66.0534	70.4613	50.4754	42.0582	35.2061	29.8407
38.8944	65.4182	70.3038	50.4271	42.0329	35.197	29.842
38.9859	64.7883	70.1465	50.3787	42.0075	35.1876	29.8432
39.0773	64.1636	69.9895	50.3299	41.9817	35.1781	29.8442
39.1687	63.544	69.8328	50.2808	41.9558	35.1683	29.845
39.2602	62.9295	69.6763	50.2315	41.9295	35.1583	29.8456
39.3516	62.3201	69.5201	50.1819	41.9031	35.1482	29.8461
39.4431	61.7157	69.3642	50.132	41.8763	35.1377	29.8464
39.5345	61.1163	69.2086	50.0819	41.8494	35.1271	29.8465
39.6259	60.522	69.0532	50.0315	41.8221	35.1163	29.8465
39.7174	59.9326	68.8981	49.9808	41.7947	35.1053	29.8462
39.8088	59.3481	68.7433	49.9299	41.767	35.0941	29.8458
39.9002	58.7685	68.5887	49.8787	41.739	35.0826	29.8453
39.9917	58.1937	68.4344	49.8273	41.7108	35.071	29.8445
40.0831	57.6238	68.2803	49.7756	41.6824	35.0591	29.8436
40.1746	57.0587	68.1265	49.7236	41.6538	35.047	29.8426
40.266	56.4983	67.973	49.6714	41.6249	35.0348	29.8413
40.3574	55.9426	67.8197	49.6189	41.5957	35.0223	29.8399
40.4489	55.3916	67.6666	49.5662	41.5664	35.0096	29.8383
40.5403	54.8453	67.5138	49.5132	41.5368	34.9968	29.8366
40.6317	54.3036	67.3613	49.46	41.507	34.9837	29.8347
40.7232	53.7665	67.209	49.4065	41.4769	34.9704	29.8326
40.8146	53.234	67.0569	49.3528	41.4466	34.957	29.8304
40.9061	52.7062	66.9051	49.2989	41.4161	34.9433	29.828
40.9975	52.1829	66.7536	49.2447	41.3854	34.9295	29.8254
41.0889	51.664	66.6023	49.1902	41.3544	34.9154	29.8227
41.1804	51.1496	66.4512	49.1356	41.3233	34.9012	29.8198
41.2718	50.6396	66.3003	49.0807	41.2919	34.8868	29.8168
41.3633	50.134	66.1497	49.0255	41.2603	34.8722	29.8136
41.4547	49.6328	65.9994	48.9702	41.2285	34.8574	29.8103
41.5461	49.1358	65.8492	48.9146	41.1964	34.8424	29.8068
41.6376	48.6432	65.6993	48.8587	41.1642	34.8272	29.8031
41.729	48.1549	65.5497	48.8027	41.1317	34.8118	29.7993
41.8205	47.6708	65.4002	48.7464	41.099	34.7963	29.7953
41.9119	47.1909	65.251	48.6899	41.0661	34.7805	29.7912
42.0033	46.7152	65.102	48.6331	41.033	34.7646	29.7869
42.0948	46.2437	64.9533	48.5762	40.9997	34.7485	29.7824
42.1862	45.7764	64.8047	48.519	40.9662	34.7323	29.7779
42.2776	45.3131	64.6564	48.4616	40.9325	34.7158	29.7731
42.3691	44.854	64.5083	48.404	40.8986	34.6992	29.7682
42.4605	44.3989	64.3605	48.3462	40.8645	34.6823	29.7632
42.5519	43.9478	64.2128	48.2881	40.8302	34.6653	29.758
42.6434	43.5007	64.0654	48.2299	40.7957	34.6482	29.7526
42.7348	43.0576	63.9182	48.1714	40.7609	34.6308	29.7472
42.8263	42.6184	63.7712	48.1127	40.726	34.6133	29.7415
42.9177	42.1832	63.6244	48.0538	40.6909	34.5956	29.7357
43.0091	41.7519	63.4778	47.9948	40.6556	34.5778	29.7298
43.1006	41.3244	63.3314	47.9355	40.6201	34.5597	29.7237
43.192	40.9008	63.1853	47.876	40.5844	34.5415	29.7175
43.2835	40.4809	63.0394	47.8163	40.5485	34.5232	29.7112
43.3749	40.0649	62.8936	47.7564	40.5125	34.5046	29.7047
43.4663	39.6526	62.7481	47.6963	40.4762	34.4859	29.698
43.5578	39.244	62.6028	47.636	40.4398	34.467	29.6912
43.6492	38.8391	62.4577	47.5755	40.4031	34.448	29.6843
43.7407	38.438	62.3128	47.5148	40.3663	34.4288	29.6772
43.8321	38.0404	62.1681	47.4539	40.3293	34.4094	29.67
43.9235	37.6465	62.0236	47.3929	40.2922	34.3899	29.6627
44.015	37.2562	61.8793	47.3316	40.2548	34.3702	29.6552
44.1064	36.8694	61.7352	47.2702	40.2173	34.3503	29.6476
44.1978	36.4862	61.5913	47.2085	40.1796	34.3303	29.6398
44.2893	36.1064	61.4475	47.1467	40.1417	34.3101	29.6319
44.3807	35.7302	61.304	47.0847	40.1036	34.2898	29.6239
44.4721	35.3574	61.1607	47.0225	40.0654	34.2693	29.6157
44.5636	34.988	61.0176	46.9602	40.027	34.2487	29.6074
44.655	34.622	60.8746	46.8976	39.9884	34.2279	29.599
44.7465	34.2594	60.7319	46.8349	39.9496	34.2069	29.5904
44.8379	33.9002	60.5893	46.772	39.9107	34.1858	29.5817
44.9293	33.5442	60.447	46.7089	39.8717	34.1646	29.5729
45.0208	33.1916	60.3048	46.6457	39.8324	34.1432	29.5639
45.1122	32.8422	60.1628	46.5823	39.793	34.1216	29.5548
45.2037	32.496	60.0209	46.5187	39.7534	34.0999	29.5456
45.2951	32.1533	59.8793	46.4549	39.7137	34.078	29.5362
45.3865	31.8138	59.7379	46.391	39.6738	34.056	29.5267
45.478	31.4774	59.5966	46.3269	39.6337	34.0339	29.5171
45.5694	31.1442	59.4556	46.2627	39.5935	34.0116	29.5074
45.6609	30.814	59.3147	46.1982	39.5531	33.9892	29.4976
45.7523	30.487	59.174	46.1337	39.5125	33.9666	29.4876
45.8437	30.163	59.0334	46.0689	39.4718	33.9438	29.4775
45.9352	29.8421	58.8931	46.004	39.431	33.921	29.4672
46.0266	29.5243	58.7529	45.9389	39.39	33.898	29.4569
46.118	29.2094	58.6129	45.8737	39.3488	33.8748	29.4464
46.2095	28.8975	58.4731	45.8083	39.3075	33.8515	29.4358
46.3009	28.5886	58.3334	45.7428	39.2661	33.8281	29.425
46.3924	28.2827	58.194	45.6771	39.2245	33.8045	29.4142
46.4838	27.9796	58.0547	45.6113	39.1827	33.7809	29.4032
46.5752	27.6795	57.9155	45.5453	39.1408	33.757	29.3922
46.6667	27.3822	57.7766	45.4792	39.0988	33.733	29.3809
46.7581	27.0878	57.6378	45.4129	39.0566	33.7089	29.3696
46.8495	26.7962	57.4992	45.3465	39.0143	33.6847	29.3582
46.941	26.5075	57.3607	45.2799	38.9718	33.6603	29.3466
47.0324	26.2215	57.2225	45.2132	38.9292	33.6358	29.3349
47.1239	25.9383	57.0843	45.1464	38.8864	33.6112	29.3232
47.2153	25.6579	56.9464	45.0794	38.8435	33.5864	29.3113
47.3067	25.3802	56.8086	45.0122	38.8005	33.5615	29.2992
47.3982	25.1051	56.671	44.945	38.7573	33.5365	29.2871
47.4896	24.8328	56.5336	44.8775	38.714	33.5114	29.2749
47.581	24.5631	56.3963	44.81	38.6706	33.4861	29.2625
47.6725	24.2961	56.2592	44.7423	38.627	33.4607	29.25
47.7639	24.0317	56.1223	44.6745	38.5833	33.4352	29.2374
47.8554	23.7699	55.9855	44.6066	38.5395	33.4095	29.2247
47.9468	23.5106	55.8489	44.5385	38.4955	33.3837	29.2119
48.0382	23.2539	55.7124	44.4703	38.4514	33.3578	29.199
48.1297	22.9998	55.5761	44.4019	38.4072	33.3318	29.186
48.2211	22.7481	55.44	44.3335	38.3628	33.3057	29.1728
48.3126	22.499	55.304	44.2649	38.3184	33.2794	29.1596
48.404	22.2523	55.1682	44.1962	38.2738	33.2531	29.1462
48.4954	22.008	55.0325	44.1274	38.2291	33.2266	29.1328
48.5869	21.7662	54.897	44.0584	38.1842	33.1999	29.1192
48.6783	21.5268	54.7617	43.9893	38.1392	33.1732	29.1056
48.7697	21.2897	54.6265	43.9201	38.0941	33.1464	29.0918
48.8612	21.055	54.4915	43.8508	38.0489	33.1194	29.0779
48.9526	20.8226	54.3566	43.7814	38.0036	33.0923	29.0639
49.0441	20.5926	54.2219	43.7119	37.9582	33.0652	29.0498
49.1355	20.3649	54.0873	43.6422	37.9126	33.0378	29.0357
49.2269	20.1394	53.9529	43.5725	37.867	33.0104	29.0214
49.3184	19.9161	53.8186	43.5026	37.8212	32.9829	29.007
49.4098	19.6951	53.6845	43.4326	37.7753	32.9553	28.9925
49.5012	19.4763	53.5506	43.3625	37.7293	32.9276	28.9779
49.5927	19.2597	53.4168	43.2923	37.6832	32.8997	28.9632
49.6841	19.0454	53.2831	43.222	37.6369	32.8718	28.9484
49.7756	18.8333	53.1496	43.1516	37.5906	32.8437	28.9335
49.867	18.6233	53.0163	43.081	37.5441	32.8155	28.9186
49.9584	18.4155	52.8831	43.0104	37.4976	32.7873	28.9035
50.0499	18.2097	52.75	42.9397	37.4509	32.7589	28.8883
50.1413	18.006	52.6171	42.8689	37.4042	32.7304	28.873
50.2328	17.8044	52.4844	42.7979	37.3573	32.7018	28.8576
50.3242	17.6048	52.3518	42.7269	37.3103	32.6731	28.8422
50.4156	17.4073	52.2193	42.6558	37.2632	32.6443	28.8266
50.5071	17.2118	52.087	42.5846	37.2161	32.6154	28.811
50.5985	17.0183	51.9548	42.5133	37.1688	32.5864	28.7952
50.6899	16.8267	51.8228	42.4419	37.1214	32.5574	28.7794
50.7814	16.6371	51.6909	42.3704	37.074	32.5282	28.7635
50.8728	16.4495	51.5592	42.2988	37.0264	32.4989	28.7475
50.9643	16.2639	51.4276	42.2271	36.9787	32.4695	28.7313
51.0557	16.0801	51.2962	42.1553	36.931	32.44	28.7151
51.1471	15.8982	51.1649	42.0835	36.8831	32.4105	28.6988
51.2386	15.7183	51.0338	42.0116	36.8352	32.3808	28.6825
51.33	15.5402	50.9028	41.9395	36.7871	32.351	28.666
51.4215	15.3639	50.7719	41.8674	36.739	32.3212	28.6494
51.5129	15.1895	50.6412	41.7952	36.6908	32.2912	28.6328
51.6043	15.0169	50.5107	41.723	36.6425	32.2612	28.6161
51.6958	14.8461	50.3802	41.6506	36.5941	32.2311	28.5992
51.7872	14.6772	50.25	41.5782	36.5456	32.2009	28.5823
51.8786	14.5099	50.1198	41.5057	36.497	32.1705	28.5653
51.9701	14.3445	49.9899	41.4331	36.4483	32.1401	28.5483
52.0615	14.1808	49.86	41.3604	36.3996	32.1097	28.5311
52.1529	14.0188	49.7303	41.2877	36.3508	32.0791	28.5139
52.2444	13.8585	49.6007	41.2148	36.3019	32.0484	28.4965
52.3358	13.6999	49.4713	41.142	36.2529	32.0177	28.4791
52.4273	13.543	49.3421	41.069	36.2038	31.9869	28.4616
52.5187	13.3878	49.2129	40.996	36.1546	31.9559	28.4441
52.6101	13.2342	49.0839	40.9229	36.1054	31.9249	28.4264
52.7016	13.0822	48.9551	40.8497	36.0561	31.8939	28.4087
52.793	12.9318	48.8264	40.7765	36.0067	31.8627	28.3909
52.8845	12.7831	48.6978	40.7032	35.9572	31.8314	28.373
52.9759	12.6359	48.5694	40.6298	35.9077	31.8001	28.355
53.0673	12.4903	48.4411	40.5564	35.8581	31.7687	28.337
53.1588	12.3462	48.313	40.4829	35.8084	31.7372	28.3188
53.2502	12.2037	48.185	40.4093	35.7586	31.7056	28.3006
53.3417	12.0626	48.0571	40.3357	35.7088	31.674	28.2824
53.4331	11.9231	47.9294	40.2621	35.6589	31.6423	28.264
53.5245	11.7851	47.8018	40.1883	35.6089	31.6105	28.2456
53.616	11.6485	47.6743	40.1145	35.5588	31.5786	28.2271
53.7074	11.5134	47.547	40.0407	35.5087	31.5467	28.2085
53.7988	11.3797	47.4198	39.9668	35.4586	31.5146	28.1898
53.8903	11.2475	47.2928	39.8928	35.4083	31.4826	28.1711
53.9817	11.1166	47.1659	39.8188	35.358	31.4504	28.1523
54.0731	10.9873	47.0392	39.7448	35.3076	31.4181	28.1334
54.1646	10.8594	46.9126	39.6707	35.2572	31.3858	28.1145
54.256	10.7328	46.7861	39.5965	35.2067	31.3534	28.0955
54.3475	10.6076	46.6598	39.5223	35.1561	31.321	28.0764
54.4389	10.4838	46.5336	39.448	35.1054	31.2885	28.0572
54.5303	10.3613	46.4075	39.3737	35.0547	31.2559	28.038
54.6218	10.2401	46.2816	39.2994	35.004	31.2232	28.0187
54.7132	10.1203	46.1558	39.225	34.9532	31.1905	27.9993
54.8047	10.0017	46.0302	39.1505	34.9023	31.1577	27.9799
54.8961	9.88439	45.9047	39.0761	34.8514	31.1248	27.9604
54.9875	9.76839	45.7793	39.0015	34.8004	31.0919	27.9408
55.079	9.65364	45.6541	38.927	34.7494	31.0589	27.9212
55.1704	9.54016	45.529	38.8524	34.6983	31.0258	27.9015
55.2619	9.42791	45.4041	38.7777	34.6471	30.9927	27.8817
55.3533	9.3169	45.2793	38.7031	34.5959	30.9595	27.8619
55.4447	9.20711	45.1546	38.6283	34.5446	30.9262	27.842
55.5362	9.09853	45.0301	38.5536	34.4933	30.8929	27.822
55.6276	8.99115	44.9057	38.4788	34.442	30.8596	27.802
55.719	8.88495	44.7814	38.404	34.3906	30.8261	27.7819
55.8105	8.77993	44.6573	38.3291	34.3391	30.7926	27.7618
55.9019	8.67608	44.5334	38.2543	34.2876	30.7591	27.7416
55.9933	8.57338	44.4096	38.1793	34.236	30.7255	27.7213
56.0848	8.47182	44.2859	38.1044	34.1844	30.6918	27.7009
56.1762	8.3714	44.1623	38.0294	34.1328	30.6581	27.6805
56.2677	8.2721	44.0389	37.9544	34.0811	30.6243	27.6601
56.3591	8.1739	43.9157	37.8794	34.0294	30.5904	27.6396
56.4505	8.0768	43.7925	37.8044	33.9776	30.5565	27.619
56.542	7.98079	43.6696	37.7293	33.9258	30.5226	27.5983
56.6334	7.88586	43.5467	37.6542	33.8739	30.4886	27.5776
56.7249	7.79199	43.424	37.5791	33.822	30.4545	27.5569
56.8163	7.69917	43.3015	37.5039	33.77	30.4204	27.5361
56.9077	7.6074	43.179	37.4288	33.718	30.3862	27.5152
56.9992	7.51665	43.0568	37.3536	33.666	30.352	27.4943
57.0906	7.42693	42.9346	37.2784	33.6139	30.3177	27.4733
57.182	7.33821	42.8126	37.2032	33.5618	30.2834	27.4523
57.2735	7.25049	42.6908	37.1279	33.5097	30.249	27.4312
57.3649	7.16376	42.5691	37.0527	33.4575	30.2146	27.41
57.4564	7.078	42.4475	36.9774	33.4053	30.1801	27.3888
57.5478	6.99321	42.3261	36.9021	33.353	30.1456	27.3676
57.6392	6.90937	42.2048	36.8268	33.3007	30.111	27.3463
57.7307	6.82647	42.0836	36.7515	33.2484	30.0764	27.3249
57.8221	6.7445	41.9626	36.6762	33.196	30.0418	27.3035
57.9136	6.66345	41.8418	36.6009	33.1437	30.007	27.282
58.005	6.5833	41.7211	36.5255	33.0913	29.9723	27.2605
58.0964	6.50405	41.6005	36.4502	33.0388	29.9375	27.239
58.1879	6.42569	41.48	36.3748	32.9863	29.9027	27.2173
58.2793	6.34821	41.3598	36.2995	32.9338	29.8678	27.1957
58.3707	6.27158	41.2396	36.2241	32.8813	29.8328	27.174
58.4622	6.19592	41.1196	36.1487	32.8287	29.7979	27.1522
58.5536	6.12114	40.9998	36.0733	32.7762	29.7628	27.1304
58.645	6.04721	40.8801	35.998	32.7236	29.7278	27.1085
58.7365	5.9741	40.7605	35.9226	32.6709	29.6927	27.0866
58.8279	5.90183	40.6411	35.8472	32.6183	29.6576	27.0647
58.9194	5.83037	40.5218	35.7718	32.5656	29.6224	27.0426
59.0108	5.75972	40.4027	35.6964	32.5129	29.5872	27.0206
59.1022	5.68987	40.2837	35.621	32.4601	29.5519	26.9985
59.1937	5.62083	40.1649	35.5457	32.4074	29.5166	26.9764
59.2851	5.55256	40.0462	35.4703	32.3546	29.4813	26.9542
59.3766	5.48509	39.9276	35.3949	32.3018	29.4459	26.932
59.468	5.41838	39.8092	35.3196	32.249	29.4105	26.9097
59.5594	5.35244	39.691	35.2442	32.1962	29.3751	26.8874
59.6509	5.28727	39.5729	35.1688	32.1433	29.3396	26.865
59.7423	5.22284	39.4549	35.0935	32.0905	29.3041	26.8426
59.8338	5.15916	39.3371	35.0182	32.0376	29.2685	26.8201
59.9252	5.09622	39.2195	34.9428	31.9847	29.233	26.7977
60.0166	5.034	39.102	34.8675	31.9318	29.1974	26.7751
60.1081	4.97251	38.9846	34.7922	31.8788	29.1617	26.7525
60.1995	4.91174	38.8674	34.7169	31.8259	29.126	26.7299
60.2909	4.85168	38.7503	34.6416	31.7729	29.0903	26.7073
60.3824	4.79231	38.6334	34.5664	31.72	29.0546	26.6846
60.4738	4.73364	38.5166	34.4911	31.667	29.0188	26.6619
60.5652	4.67566	38.4001	34.4159	31.614	28.983	26.6391
60.6567	4.61835	38.2836	34.3407	31.561	28.9472	26.6163
60.7481	4.56172	38.1673	34.2655	31.508	28.9113	26.5934
60.8396	4.50575	38.0511	34.1903	31.4549	28.8755	26.5706
60.931	4.45044	37.9351	34.1151	31.4019	28.8395	26.5476
61.0224	4.39578	37.8193	34.0399	31.3488	28.8036	26.5247
61.1139	4.34176	37.7036	33.9648	31.2958	28.7676	26.5017
61.2053	4.28838	37.5881	33.8897	31.2427	28.7316	26.4786
61.2968	4.23563	37.4727	33.8146	31.1897	28.6956	26.4556
61.3882	4.18349	37.3574	33.7396	31.1366	28.6596	26.4325
61.4796	4.13197	37.2424	33.6645	31.0835	28.6235	26.4093
61.5711	4.08106	37.1274	33.5895	31.0304	28.5874	26.3862
61.6625	4.03074	37.0127	33.5145	30.9773	28.5513	26.363
61.754	3.98102	36.898	33.4395	30.9243	28.5152	26.3397
61.8454	3.93188	36.7836	33.3646	30.8712	28.479	26.3164
61.9368	3.88332	36.6693	33.2897	30.8181	28.4428	26.2931
62.0283	3.83533	36.5551	33.2148	30.765	28.4066	26.2698
62.1197	3.7879	36.4412	33.14	30.7119	28.3704	26.2464
62.2111	3.74102	36.3273	33.0651	30.6588	28.3342	26.223
62.3026	3.6947	36.2137	32.9903	30.6057	28.2979	26.1996
62.394	3.64891	36.1001	32.9156	30.5526	28.2616	26.1761
62.4855	3.60366	35.9868	32.8409	30.4995	28.2253	26.1526
62.5769	3.55893	35.8736	32.7662	30.4464	28.189	26.1291
62.6683	3.51472	35.7605	32.6915	30.3933	28.1526	26.1056
62.7598	3.47103	35.6477	32.6169	30.3403	28.1163	26.082
62.8512	3.4279	35.5349	32.5423	30.2872	28.0799	26.0584
62.9426	3.38531	35.4224	32.4677	30.2341	28.0435	26.0347
63.0341	3.34323	35.31	32.3932	30.181	28.0071	26.0111
63.1255	3.30163	35.1978	32.3187	30.1279	27.9707	25.9874
63.217	3.26053	35.0857	32.2443	30.0749	27.9342	25.9637
63.3084	3.21991	34.9738	32.1699	30.0219	27.8978	25.9399
63.3998	3.17977	34.862	32.0955	29.9688	27.8613	25.9161
63.4913	3.1401	34.7504	32.0212	29.9158	27.8248	25.8923
63.5827	3.10091	34.639	31.9469	29.8627	27.7884	25.8685
63.6741	3.06217	34.5278	31.8727	29.8097	27.7518	25.8447
63.7656	3.02391	34.4167	31.7985	29.7567	27.7153	25.8208
63.857	2.98609	34.3057	31.7243	29.7037	27.6788	25.7969
63.9485	2.94873	34.195	31.6502	29.6507	27.6423	25.773
64.0399	2.91182	34.0844	31.5761	29.5978	27.6057	25.749
64.1313	2.87535	33.974	31.5021	29.5448	27.5691	25.725
64.2228	2.83932	33.8637	31.4281	29.4919	27.5326	25.7011
64.3142	2.80373	33.7536	31.3542	29.4389	27.496	25.6771
64.4056	2.76856	33.6437	31.2803	29.386	27.4594	25.653
64.4971	2.73382	33.5339	31.2065	29.3331	27.4228	25.6289
64.5885	2.6995	33.4243	31.1327	29.2802	27.3862	25.6049
64.68	2.66559	33.3149	31.059	29.2273	27.3496	25.5808
64.7714	2.6321	33.2056	30.9853	29.1745	27.3129	25.5567
64.8628	2.59901	33.0965	30.9117	29.1216	27.2763	25.5325
64.9543	2.56633	32.9876	30.8381	29.0688	27.2397	25.5083
65.0457	2.53404	32.8789	30.7646	29.016	27.203	25.4842
65.1372	2.50215	32.7703	30.6911	28.9632	27.1664	25.46
65.2286	2.47065	32.6619	30.6177	28.9104	27.1297	25.4357
65.32	2.43953	32.5537	30.5444	28.8577	27.0931	25.4115
65.4115	2.40879	32.4456	30.471	28.8049	27.0564	25.3873
65.5029	2.37842	32.3377	30.3978	28.7522	27.0197	25.363
65.5944	2.34843	32.23	30.3246	28.6995	26.9831	25.3387
65.6858	2.3188	32.1225	30.2515	28.6469	26.9464	25.3144
65.7772	2.28954	32.0151	30.1784	28.5942	26.9097	25.2901
65.8687	2.26063	31.9079	30.1054	28.5416	26.873	25.2657
65.9601	2.23207	31.8009	30.0324	28.489	26.8364	25.2414
66.0515	2.20386	31.6941	29.9595	28.4364	26.7997	25.217
66.143	2.176	31.5874	29.8866	28.3838	26.763	25.1926
66.2344	2.14848	31.4809	29.8139	28.3313	26.7263	25.1682
66.3259	2.12129	31.3746	29.7412	28.2788	26.6897	25.1438
66.4173	2.09443	31.2685	29.6685	28.2263	26.653	25.1193
66.5087	2.06789	31.1625	29.5959	28.1739	26.6163	25.0949
66.6002	2.04168	31.0568	29.5234	28.1214	26.5796	25.0704
66.6916	2.01578	30.9512	29.4509	28.069	26.543	25.046
66.783	1.9902	30.8458	29.3785	28.0167	26.5063	25.0215
66.8745	1.96492	30.7405	29.3062	27.9643	26.4696	24.997
66.9659	1.93995	30.6355	29.2339	27.912	26.433	24.9725
67.0574	1.91527	30.5306	29.1617	27.8597	26.3963	24.948
67.1488	1.89089	30.4259	29.0896	27.8074	26.3596	24.9234
67.2402	1.86679	30.3214	29.0175	27.7552	26.323	24.8989
67.3317	1.8431	30.2171	28.9455	27.703	26.2863	24.8743
67.4231	1.81965	30.1129	28.8736	27.6508	26.2497	24.8498
67.5145	1.79648	30.0089	28.8018	27.5987	26.2131	24.8252
67.606	1.7736	29.9052	28.73	27.5466	26.1764	24.8006
67.6974	1.75099	29.8016	28.6583	27.4945	26.1398	24.776
67.7889	1.72866	29.6981	28.5866	27.4425	26.1032	24.7514
67.8803	1.70661	29.5949	28.5151	27.3905	26.0666	24.7268
67.9717	1.68482	29.4919	28.4436	27.3385	26.03	24.7022
68.0632	1.6633	29.389	28.3721	27.2866	25.9934	24.6776
68.1546	1.64204	29.2863	28.3008	27.2347	25.9568	24.653
68.246	1.62104	29.1839	28.2295	27.1828	25.9202	24.6283
68.3375	1.60031	29.0816	28.1583	27.131	25.8837	24.6037
68.4289	1.57983	28.9795	28.0872	27.0792	25.8471	24.579
68.5204	1.5596	28.8775	28.0162	27.0274	25.8106	24.5543
68.6118	1.53963	28.7758	27.9452	26.9757	25.774	24.5297
68.7032	1.5199	28.6743	27.8743	26.924	25.7375	24.505
68.7947	1.50042	28.5729	27.8035	26.8724	25.701	24.4803
68.8861	1.48118	28.4717	27.7328	26.8208	25.6645	24.4557
68.9776	1.46218	28.3708	27.6621	26.7692	25.628	24.431
69.069	1.44342	28.27	27.5915	26.7176	25.5915	24.4063
69.1604	1.42489	28.1694	27.521	26.6661	25.5551	24.3816
69.2519	1.4066	28.069	27.4506	26.6147	25.5186	24.3569
69.3433	1.38853	27.9688	27.3803	26.5633	25.4822	24.3322
69.4347	1.3707	27.8688	27.3101	26.5119	25.4457	24.3075
69.5262	1.35308	27.7689	27.2399	26.4606	25.4093	24.2828
69.6176	1.33569	27.6693	27.1698	26.4093	25.3729	24.2581
69.7091	1.31851	27.5699	27.0998	26.3581	25.3366	24.2334
69.8005	1.30156	27.4706	27.0299	26.3069	25.3002	24.2087
69.8919	1.28481	27.3716	26.96	26.2557	25.2638	24.1839
69.9834	1.26828	27.2727	26.8903	26.2046	25.2275	24.1592
70.0748	1.25195	27.1741	26.8206	26.1535	25.1912	24.1345
70.1663	1.23583	27.0756	26.7511	26.1025	25.1549	24.1098
70.2577	1.21991	26.9773	26.6816	26.0515	25.1186	24.0851
70.3491	1.20419	26.8793	26.6122	26.0006	25.0824	24.0604
70.4406	1.18867	26.7814	26.5429	25.9497	25.0461	24.0357
70.532	1.17334	26.6837	26.4736	25.8988	25.0099	24.0109
70.6234	1.15821	26.5862	26.4045	25.848	24.9737	23.9862
70.7149	1.14326	26.4889	26.3355	25.7973	24.9375	23.9615
70.8063	1.1285	26.3919	26.2665	25.7465	24.9013	23.9368
70.8978	1.11393	26.295	26.1976	25.6959	24.8651	23.9121
70.9892	1.09953	26.1983	26.1288	25.6453	24.829	23.8874
71.0806	1.08531	26.1018	26.0602	25.5947	24.7929	23.8627
71.1721	1.07127	26.0055	25.9916	25.5442	24.7568	23.838
71.2635	1.0574	25.9095	25.9231	25.4937	24.7207	23.8133
71.355	1.04371	25.8136	25.8547	25.4433	24.6847	23.7886
71.4464	1.03018	25.7179	25.7863	25.393	24.6487	23.7639
71.5378	1.01681	25.6224	25.7181	25.3427	24.6127	23.7392
71.6293	1.00361	25.5272	25.65	25.2924	24.5767	23.7145
71.7207	0.99063	25.4321	25.582	25.2422	24.5407	23.6898
71.8121	0.97779	25.3372	25.514	25.192	24.5048	23.6652
71.9036	0.96511	25.2426	25.4462	25.1419	24.4689	23.6405
71.995	0.95259	25.1481	25.3784	25.0919	24.433	23.6158
72.0864	0.94022	25.0538	25.3108	25.0419	24.3971	23.5912
72.1779	0.92801	24.9598	25.2432	24.9919	24.3613	23.5665
72.2693	0.91595	24.8659	25.1758	24.942	24.3255	23.5419
72.3608	0.90405	24.7723	25.1084	24.8922	24.2897	23.5173
72.4522	0.89229	24.6789	25.0411	24.8424	24.2539	23.4926
72.5436	0.88068	24.5856	24.974	24.7927	24.2182	23.468
72.6351	0.86922	24.4926	24.9069	24.743	24.1825	23.4434
72.7265	0.8579	24.3998	24.84	24.6934	24.1468	23.4188
72.818	0.84672	24.3072	24.7731	24.6438	24.1112	23.3942
72.9094	0.83569	24.2148	24.7063	24.5943	24.0755	23.3696
73.0008	0.8248	24.1226	24.6397	24.5449	24.0399	23.345
73.0923	0.81404	24.0306	24.5731	24.4955	24.0044	23.3205
73.1837	0.80342	23.9388	24.5066	24.4461	23.9688	23.2959
73.2751	0.79294	23.8473	24.4403	24.3968	23.9333	23.2713
73.3666	0.78259	23.7559	24.374	24.3476	23.8978	23.2468
73.458	0.77238	23.6648	24.3079	24.2984	23.8624	23.2222
73.5495	0.76229	23.5738	24.2418	24.2493	23.8269	23.1977
73.6409	0.75234	23.4831	24.1759	24.2003	23.7915	23.1732
73.7323	0.74251	23.3926	24.11	24.1513	23.7562	23.1487
73.8238	0.73281	23.3023	24.0443	24.1024	23.7208	23.1242
73.9152	0.72324	23.2122	23.9786	24.0535	23.6855	23.0998
74.0066	0.71378	23.1223	23.9131	24.0047	23.6502	23.0753
74.0981	0.70445	23.0326	23.8477	23.956	23.615	23.0508
74.1895	0.69524	22.9432	23.7824	23.9073	23.5798	23.0264
74.281	0.68615	22.8539	23.7172	23.8586	23.5446	23.002
74.3724	0.67717	22.7649	23.652	23.8101	23.5095	22.9775
74.4638	0.66832	22.6761	23.5871	23.7616	23.4743	22.9531
74.5553	0.65957	22.5874	23.5221	23.7131	23.4393	22.9287
74.6467	0.65094	22.499	23.4574	23.6648	23.4042	22.9044
74.7382	0.64241	22.4109	23.3927	23.6164	23.3692	22.88
74.8296	0.634	22.3229	23.3281	23.5682	23.3342	22.8556
74.921	0.62569	22.2351	23.2637	23.52	23.2993	22.8313
75.0125	0.6175	22.1476	23.1993	23.4719	23.2643	22.807
75.1039	0.6094	22.0603	23.1351	23.4238	23.2295	22.7827
75.1953	0.60141	21.9732	23.0709	23.3758	23.1946	22.7584
75.2868	0.59352	21.8863	23.0069	23.3279	23.1598	22.7341
75.3782	0.58573	21.7996	22.943	23.28	23.125	22.7098
75.4697	0.57804	21.7131	22.8792	23.2322	23.0903	22.6856
75.5611	0.57044	21.6269	22.8155	23.1845	23.0556	22.6614
75.6525	0.56294	21.5409	22.752	23.1368	23.0209	22.6372
75.744	0.55554	21.455	22.6885	23.0892	22.9863	22.613
75.8354	0.54823	21.3695	22.6251	23.0417	22.9517	22.5888
75.9269	0.541	21.2841	22.5619	22.9943	22.9172	22.5647
76.0183	0.53387	21.1989	22.4988	22.9469	22.8827	22.5405
76.1097	0.52686	21.114	22.4358	22.8995	22.8482	22.5164
76.2012	0.51993	21.0293	22.3729	22.8523	22.8137	22.4923
76.2926	0.51309	20.9447	22.3101	22.8051	22.7793	22.4682
76.384	0.50633	20.8605	22.2474	22.758	22.745	22.4441
76.4755	0.49966	20.7764	22.1849	22.7109	22.7106	22.4201
76.5669	0.49308	20.6925	22.1224	22.6639	22.6764	22.396
76.6583	0.48658	20.6089	22.0601	22.617	22.6421	22.372
76.7498	0.48016	20.5255	21.9979	22.5702	22.6079	22.348
76.8412	0.47382	20.4423	21.9358	22.5234	22.5737	22.324
76.9327	0.46757	20.3593	21.8738	22.4767	22.5396	22.3001
77.0241	0.46139	20.2766	21.8119	22.43	22.5055	22.2762
77.1155	0.4553	20.1941	21.7502	22.3835	22.4715	22.2523
77.207	0.44928	20.1118	21.6886	22.337	22.4375	22.2284
77.2984	0.44334	20.0297	21.6271	22.2906	22.4035	22.2045
77.3899	0.43748	19.9478	21.5657	22.2442	22.3696	22.1806
77.4813	0.43169	19.8662	21.5044	22.1979	22.3357	22.1568
77.5727	0.42598	19.7847	21.4433	22.1517	22.3019	22.133
77.6642	0.42035	19.7035	21.3822	22.1056	22.2681	22.1092
77.7556	0.41479	19.6225	21.3213	22.0596	22.2344	22.0855
77.847	0.4093	19.5418	21.2605	22.0136	22.2007	22.0617
77.9385	0.40388	19.4612	21.1998	21.9677	22.167	22.038
78.0299	0.39853	19.3809	21.1393	21.9218	22.1334	22.0143
78.1214	0.39325	19.3008	21.0788	21.8761	22.0998	21.9906
78.2128	0.38804	19.2209	21.0185	21.8304	22.0663	21.967
78.3042	0.3829	19.1413	20.9583	21.7847	22.0328	21.9434
78.3957	0.37783	19.0618	20.8982	21.7392	21.9993	21.9198
78.4871	0.37283	18.9826	20.8383	21.6938	21.9659	21.8962
78.5786	0.36789	18.9036	20.7784	21.6484	21.9326	21.8726
78.67	0.36301	18.8249	20.7187	21.603	21.8993	21.8491
78.7614	0.3582	18.7463	20.6591	21.5578	21.866	21.8256
78.8529	0.35345	18.668	20.5997	21.5127	21.8328	21.8021
78.9443	0.34876	18.5899	20.5403	21.4676	21.7996	21.7787
79.0357	0.34414	18.512	20.4811	21.4226	21.7665	21.7552
79.1272	0.33958	18.4344	20.422	21.3776	21.7335	21.7318
79.2186	0.33507	18.357	20.363	21.3328	21.7004	21.7084
79.3101	0.33062	18.2798	20.3041	21.288	21.6674	21.6851
79.4015	0.32624	18.2028	20.2454	21.2433	21.6345	21.6618
79.4929	0.3219	18.126	20.1868	21.1987	21.6016	21.6385
79.5844	0.31763	18.0495	20.1283	21.1541	21.5688	21.6152
79.6758	0.31341	17.9732	20.0699	21.1097	21.536	21.592
79.7673	0.30924	17.8971	20.0117	21.0653	21.5033	21.5687
79.8587	0.30513	17.8213	19.9536	21.021	21.4705	21.5455
79.9501	0.30107	17.7456	19.8956	20.9768	21.4379	21.5224
80.0416	0.29707	17.6702	19.8378	20.9326	21.4053	21.4992
80.133	0.29311	17.595	19.78	20.8885	21.3728	21.4761
80.2244	0.2892	17.5201	19.7224	20.8446	21.3403	21.4531
80.3159	0.28534	17.4453	19.6649	20.8007	21.3078	21.43
80.4073	0.28154	17.3708	19.6076	20.7568	21.2754	21.407
80.4988	0.27779	17.2965	19.5503	20.7131	21.2431	21.384
80.5902	0.27409	17.2225	19.4932	20.6694	21.2108	21.361
80.6816	0.27044	17.1486	19.4363	20.6258	21.1785	21.3381
80.7731	0.26684	17.075	19.3794	20.5823	21.1463	21.3152
80.8645	0.26328	17.0016	19.3227	20.5389	21.1142	21.2923
80.9559	0.25977	16.9285	19.2661	20.4956	21.0821	21.2694
81.0474	0.2563	16.8555	19.2096	20.4523	21.0501	21.2466
81.1388	0.25288	16.7828	19.1533	20.4091	21.0181	21.2238
81.2303	0.24951	16.7103	19.0971	20.3661	20.9861	21.2011
81.3217	0.24617	16.6381	19.041	20.323	20.9543	21.1784
81.4131	0.24288	16.566	18.985	20.2801	20.9224	21.1557
81.5046	0.23964	16.4942	18.9292	20.2373	20.8907	21.133
81.596	0.23643	16.4226	18.8735	20.1945	20.8589	21.1104
81.6874	0.23327	16.3513	18.8179	20.1518	20.8272	21.0878
81.7789	0.23015	16.2801	18.7625	20.1092	20.7956	21.0652
81.8703	0.22707	16.2092	18.7072	20.0667	20.7641	21.0427
81.9618	0.22403	16.1385	18.652	20.0243	20.7325	21.0202
82.0532	0.22104	16.068	18.5969	19.982	20.7011	20.9977
82.1446	0.21808	15.9978	18.542	19.9397	20.6697	20.9752
82.2361	0.21516	15.9278	18.4872	19.8975	20.6383	20.9529
82.3275	0.21228	15.858	18.4326	19.8555	20.607	20.9305
82.4189	0.20944	15.7884	18.378	19.8135	20.5758	20.9081
82.5104	0.20663	15.7191	18.3236	19.7716	20.5446	20.8858
82.6018	0.20386	15.65	18.2693	19.7297	20.5135	20.8635
82.6933	0.20113	15.5811	18.2152	19.688	20.4824	20.8413
82.7847	0.19844	15.5124	18.1612	19.6463	20.4514	20.8191
82.8761	0.19578	15.444	18.1073	19.6048	20.4204	20.7969
82.9676	0.19316	15.3757	18.0536	19.5633	20.3895	20.7748
83.059	0.19057	15.3077	17.9999	19.5219	20.3587	20.7527
83.1505	0.18802	15.24	17.9465	19.4806	20.3279	20.7306
83.2419	0.1855	15.1724	17.8931	19.4393	20.2971	20.7086
83.3333	0.18301	15.1051	17.8399	19.3982	20.2665	20.6866
83.4248	0.18056	15.038	17.7868	19.3572	20.2358	20.6646
83.5162	0.17814	14.9711	17.7339	19.3162	20.2053	20.6427
83.6077	0.17575	14.9045	17.681	19.2753	20.1748	20.6208
83.6991	0.1734	14.838	17.6283	19.2345	20.1443	20.5989
83.7905	0.17107	14.7718	17.5758	19.1939	20.1139	20.5771
83.882	0.16877	14.7058	17.5234	19.1532	20.0836	20.5553
83.9734	0.16651	14.6401	17.4711	19.1127	20.0533	20.5336
84.0648	0.16427	14.5746	17.4189	19.0723	20.0231	20.5118
84.1563	0.16207	14.5092	17.3669	19.0319	19.9929	20.4902
84.2477	0.15989	14.4442	17.315	18.9917	19.9628	20.4685
84.3392	0.15774	14.3793	17.2632	18.9515	19.9328	20.4469
84.4306	0.15562	14.3147	17.2116	18.9115	19.9028	20.4254
84.522	0.15353	14.2502	17.1601	18.8715	19.8729	20.4038
84.6135	0.15146	14.186	17.1087	18.8316	19.843	20.3823
84.7049	0.14942	14.1221	17.0575	18.7918	19.8132	20.3609
84.7963	0.1474	14.0583	17.0064	18.7521	19.7835	20.3395
84.8878	0.14542	13.9948	16.9555	18.7125	19.7538	20.3181
84.9792	0.14347	13.9315	16.9047	18.6729	19.7242	20.2967
85.0707	0.14154	13.8684	16.854	18.6335	19.6946	20.2754
85.1621	0.13963	13.8056	16.8034	18.5941	19.6651	20.2542
85.2535	0.13775	13.7429	16.753	18.5549	19.6356	20.2329
85.345	0.1359	13.6805	16.7027	18.5157	19.6063	20.2118
85.4364	0.13407	13.6183	16.6526	18.4766	19.577	20.1906
85.5279	0.13226	13.5563	16.6026	18.4376	19.5477	20.1695
85.6193	0.13048	13.4946	16.5527	18.3987	19.5185	20.1484
85.7107	0.12872	13.433	16.5029	18.3599	19.4894	20.1274
85.8022	0.12698	13.3717	16.4533	18.3212	19.4603	20.1064
85.8936	0.12527	13.3107	16.4039	18.2826	19.4313	20.0855
85.985	0.12358	13.2498	16.3545	18.2441	19.4023	20.0646
86.0765	0.12191	13.1891	16.3053	18.2057	19.3734	20.0437
86.1679	0.12026	13.1287	16.2563	18.1673	19.3446	20.0229
86.2593	0.11864	13.0685	16.2073	18.1291	19.3159	20.0021
86.3508	0.11704	13.0085	16.1586	18.0909	19.2872	19.9813
86.4422	0.11545	12.9488	16.1099	18.0529	19.2585	19.9606
86.5337	0.1139	12.8892	16.0614	18.0149	19.23	19.94
86.6251	0.11236	12.8299	16.013	17.977	19.2015	19.9193
86.7165	0.11084	12.7708	15.9647	17.9393	19.173	19.8987
86.808	0.10934	12.7119	15.9166	17.9016	19.1446	19.8782
86.8994	0.10786	12.6532	15.8687	17.864	19.1163	19.8577
86.9909	0.10641	12.5948	15.8208	17.8265	19.0881	19.8373
87.0823	0.10497	12.5365	15.7731	17.7891	19.0599	19.8168
87.1737	0.10355	12.4785	15.7256	17.7518	19.0318	19.7965
87.2652	0.10215	12.4207	15.6781	17.7145	19.0037	19.7761
87.3566	0.10077	12.3631	15.6308	17.6774	18.9757	19.7558
87.448	0.09941	12.3058	15.5837	17.6404	18.9478	19.7356
87.5395	0.09806	12.2486	15.5367	17.6035	18.9199	19.7154
87.6309	0.09674	12.1917	15.4898	17.5666	18.8921	19.6952
87.7224	0.09543	12.135	15.443	17.5299	18.8644	19.6751
87.8138	0.09414	12.0785	15.3964	17.4933	18.8367	19.655
87.9052	0.09287	12.0222	15.35	17.4567	18.8091	19.635
87.9967	0.09161	11.9662	15.3036	17.4203	18.7816	19.615
88.0881	0.09037	11.9103	15.2575	17.3839	18.7541	19.5951
88.1796	0.08915	11.8547	15.2114	17.3476	18.7267	19.5752
88.271	0.08794	11.7993	15.1655	17.3115	18.6994	19.5553
88.3624	0.08675	11.7441	15.1197	17.2754	18.6721	19.5355
88.4539	0.08558	11.6891	15.0741	17.2394	18.6449	19.5157
88.5453	0.08442	11.6343	15.0286	17.2036	18.6178	19.496
88.6367	0.08328	11.5798	14.9832	17.1678	18.5907	19.4763
88.7282	0.08215	11.5255	14.938	17.1321	18.5637	19.4567
88.8196	0.08103	11.4713	14.8929	17.0965	18.5368	19.4371
88.9111	0.07993	11.4174	14.8479	17.061	18.5099	19.4176
89.0025	0.07885	11.3637	14.8031	17.0256	18.4831	19.3981
89.0939	0.07778	11.3103	14.7585	16.9903	18.4564	19.3786
89.1854	0.07672	11.257	14.7139	16.9552	18.4297	19.3592
89.2768	0.07568	11.2039	14.6695	16.9201	18.4031	19.3398
89.3683	0.07465	11.1511	14.6253	16.8851	18.3766	19.3205
89.4597	0.07364	11.0985	14.5811	16.8502	18.3501	19.3012
89.5511	0.07264	11.046	14.5372	16.8153	18.3237	19.282
89.6426	0.07166	10.9939	14.4933	16.7807	18.2974	19.2628
89.734	0.07068	10.9419	14.4496	16.746	18.2712	19.2437
89.8254	0.06972	10.8901	14.4061	16.7115	18.245	19.2246
89.9169	0.06878	10.8385	14.3626	16.6771	18.2189	19.2056
90.0083	0.06784	10.7871	14.3193	16.6428	18.1928	19.1866
90.0998	0.06692	10.736	14.2762	16.6086	18.1668	19.1676
90.1912	0.06601	10.6851	14.2332	16.5745	18.1409	19.1487
90.2826	0.06511	10.6343	14.1903	16.5405	18.1151	19.1299
90.3741	0.06423	10.5838	14.1476	16.5065	18.0893	19.1111
90.4655	0.06335	10.5335	14.105	16.4727	18.0636	19.0923
90.5569	0.06249	10.4834	14.0625	16.439	18.038	19.0736
90.6484	0.06164	10.4335	14.0202	16.4054	18.0124	19.0549
90.7398	0.0608	10.3838	13.978	16.3719	17.987	19.0363
90.8313	0.05997	10.3344	13.936	16.3384	17.9615	19.0177
90.9227	0.05916	10.2851	13.8941	16.3051	17.9362	18.9992
91.0141	0.05835	10.236	13.8523	16.2719	17.9109	18.9808
91.1056	0.05756	10.1872	13.8107	16.2388	17.8857	18.9623
91.197	0.05677	10.1385	13.7692	16.2057	17.8606	18.944
91.2884	0.056	10.0901	13.7279	16.1728	17.8355	18.9256
91.3799	0.05524	10.0419	13.6867	16.14	17.8105	18.9074
91.4713	0.05449	9.99383	13.6456	16.1073	17.7856	18.8891
91.5628	0.05375	9.94601	13.6047	16.0747	17.7607	18.8709
91.6542	0.05301	9.89839	13.5639	16.0421	17.736	18.8528
91.7456	0.05229	9.85098	13.5232	16.0097	17.7112	18.8347
91.8371	0.05158	9.80378	13.4827	15.9774	17.6866	18.8167
91.9285	0.05088	9.75678	13.4423	15.9452	17.6621	18.7987
92.0199	0.05019	9.70998	13.4021	15.9131	17.6376	18.7808
92.1114	0.0495	9.66339	13.362	15.8811	17.6131	18.7629
92.2028	0.04883	9.617	13.3221	15.8491	17.5888	18.745
92.2943	0.04816	9.57081	13.2822	15.8173	17.5645	18.7273
92.3857	0.04751	9.52483	13.2426	15.7856	17.5403	18.7095
92.4771	0.04686	9.47905	13.203	15.754	17.5162	18.6918
92.5686	0.04622	9.43347	13.1637	15.7225	17.4921	18.6742
92.66	0.04559	9.3881	13.1244	15.6911	17.4681	18.6566
92.7515	0.04497	9.34292	13.0853	15.6598	17.4442	18.6391
92.8429	0.04436	9.29795	13.0463	15.6286	17.4204	18.6216
92.9343	0.04375	9.25318	13.0075	15.5974	17.3966	18.6042
93.0258	0.04316	9.2086	12.9688	15.5664	17.3729	18.5868
93.1172	0.04257	9.16423	12.9302	15.5355	17.3493	18.5694
93.2087	0.04199	9.12006	12.8918	15.5047	17.3257	18.5522
93.3001	0.04141	9.07609	12.8535	15.474	17.3023	18.5349
93.3915	0.04085	9.03232	12.8154	15.4435	17.2789	18.5177
93.483	0.04029	8.98875	12.7774	15.413	17.2555	18.5006
93.5744	0.03974	8.94537	12.7395	15.3826	17.2323	18.4835
93.6658	0.0392	8.9022	12.7018	15.3523	17.2091	18.4665
93.7573	0.03866	8.85922	12.6642	15.3221	17.186	18.4495
93.8487	0.03813	8.81644	12.6267	15.292	17.163	18.4326
93.9402	0.03761	8.77385	12.5894	15.262	17.14	18.4157
94.0316	0.0371	8.73147	12.5523	15.2322	17.1171	18.3989
94.123	0.03659	8.68928	12.5152	15.2024	17.0943	18.3821
94.2145	0.03609	8.64728	12.4783	15.1727	17.0716	18.3654
94.3059	0.0356	8.60548	12.4416	15.1431	17.049	18.3488
94.3973	0.03511	8.56388	12.405	15.1137	17.0264	18.3321
94.4888	0.03463	8.52247	12.3685	15.0843	17.0039	18.3156
94.5802	0.03416	8.48126	12.3322	15.055	16.9814	18.2991
94.6716	0.03369	8.44024	12.296	15.0259	16.9591	18.2826
94.7631	0.03323	8.39942	12.2599	14.9968	16.9368	18.2662
94.8545	0.03278	8.35879	12.224	14.9679	16.9146	18.2499
94.946	0.03233	8.31835	12.1882	14.939	16.8925	18.2336
95.0374	0.03188	8.2781	12.1526	14.9103	16.8704	18.2173
95.1288	0.03145	8.23805	12.1171	14.8817	16.8484	18.2012
95.2203	0.03102	8.19819	12.0817	14.8531	16.8265	18.185
95.3117	0.03059	8.15852	12.0465	14.8247	16.8047	18.1689
95.4032	0.03017	8.11905	12.0114	14.7964	16.7829	18.1529
95.4946	0.02976	8.07976	11.9765	14.7682	16.7613	18.1369
95.586	0.02935	8.04067	11.9417	14.74	16.7397	18.121
95.6775	0.02895	8.00176	11.907	14.712	16.7181	18.1051
95.7689	0.02856	7.96305	11.8725	14.6841	16.6967	18.0893
95.8603	0.02816	7.92452	11.8381	14.6563	16.6753	18.0736
95.9518	0.02778	7.88619	11.8039	14.6286	16.654	18.0579
96.0432	0.0274	7.84804	11.7698	14.601	16.6328	18.0422
96.1347	0.02702	7.81008	11.7358	14.5735	16.6117	18.0266
96.2261	0.02665	7.77231	11.702	14.5461	16.5906	18.0111
96.3175	0.02629	7.73473	11.6683	14.5188	16.5696	17.9956
96.409	0.02593	7.69733	11.6347	14.4916	16.5487	17.9801
96.5004	0.02557	7.66012	11.6013	14.4646	16.5279	17.9648
96.5918	0.02523	7.6231	11.568	14.4376	16.5071	17.9494
96.6833	0.02488	7.58627	11.5349	14.4107	16.4864	17.9342
96.7747	0.02454	7.54962	11.5019	14.384	16.4658	17.9189
96.8662	0.0242	7.51316	11.469	14.3573	16.4453	17.9038
96.9576	0.02387	7.47688	11.4363	14.3308	16.4248	17.8887
97.049	0.02355	7.44078	11.4038	14.3043	16.4045	17.8736
97.1405	0.02322	7.40488	11.3713	14.278	16.3842	17.8586
97.2319	0.02291	7.36915	11.339	14.2517	16.3639	17.8437
97.3234	0.02259	7.33361	11.3068	14.2256	16.3438	17.8288
97.4148	0.02228	7.29825	11.2748	14.1996	16.3237	17.814
97.5062	0.02198	7.26308	11.2429	14.1736	16.3038	17.7992
97.5977	0.02168	7.22809	11.2112	14.1478	16.2839	17.7845
97.6891	0.02138	7.19328	11.1795	14.1221	16.264	17.7698
97.7806	0.02109	7.15865	11.1481	14.0965	16.2443	17.7552
97.872	0.0208	7.1242	11.1167	14.071	16.2246	17.7406
97.9634	0.02051	7.08994	11.0855	14.0456	16.205	17.7261
98.0549	0.02023	7.05585	11.0545	14.0203	16.1855	17.7117
98.1463	0.01995	7.02195	11.0235	13.9951	16.166	17.6973
98.2377	0.01968	6.98822	10.9928	13.9701	16.1467	17.683
98.3292	0.01941	6.95468	10.9621	13.9451	16.1274	17.6687
98.4206	0.01914	6.92131	10.9316	13.9202	16.1082	17.6545
98.5121	0.01888	6.88813	10.9012	13.8954	16.0891	17.6403
98.6035	0.01862	6.85512	10.871	13.8708	16.07	17.6262
98.6949	0.01837	6.82229	10.8409	13.8462	16.0511	17.6122
98.7864	0.01812	6.78963	10.8109	13.8218	16.0322	17.5982
98.8778	0.01787	6.75716	10.7811	13.7974	16.0134	17.5843
98.9692	0.01762	6.72486	10.7514	13.7732	15.9946	17.5704
99.0607	0.01738	6.69274	10.7219	13.7491	15.976	17.5566
99.1521	0.01714	6.66079	10.6925	13.7251	15.9574	17.5428
99.2436	0.01691	6.62902	10.6632	13.7012	15.9389	17.5291
99.335	0.01667	6.59742	10.6341	13.6773	15.9205	17.5154
99.4264	0.01645	6.566	10.6051	13.6536	15.9022	17.5018
99.5179	0.01622	6.53476	10.5762	13.63	15.8839	17.4883
99.6093	0.016	6.50369	10.5475	13.6065	15.8658	17.4748
99.7007	0.01578	6.47279	10.5189	13.5832	15.8477	17.4614
99.7922	0.01556	6.44207	10.4905	13.5599	15.8296	17.448
99.8836	0.01535	6.41152	10.4621	13.5367	15.8117	17.4347
99.9751	0.01514	6.38114	10.434	13.5136	15.7938	17.4215
100.067	0.01493	6.35093	10.4059	13.4907	15.7761	17.4083
100.158	0.01472	6.3209	10.378	13.4678	15.7584	17.3952
100.249	0.01452	6.29104	10.3503	13.4451	15.7408	17.3821
100.341	0.01432	6.26135	10.3226	13.4224	15.7232	17.3691
100.432	0.01413	6.23183	10.2952	13.3999	15.7058	17.3561
100.524	0.01393	6.20248	10.2678	13.3775	15.6884	17.3432
100.615	0.01374	6.1733	10.2406	13.3551	15.6711	17.3303
100.707	0.01356	6.14429	10.2135	13.3329	15.6539	17.3176
100.798	0.01337	6.11545	10.1866	13.3108	15.6367	17.3048
100.889	0.01319	6.08678	10.1598	13.2888	15.6197	17.2921
100.981	0.01301	6.05828	10.1331	13.2669	15.6027	17.2795
101.072	0.01283	6.02994	10.1066	13.2451	15.5858	17.267
101.164	0.01265	6.00178	10.0802	13.2234	15.569	17.2545
101.255	0.01248	5.97378	10.0539	13.2019	15.5522	17.242
101.347	0.01231	5.94595	10.0278	13.1804	15.5356	17.2297
101.438	0.01214	5.91828	10.0018	13.159	15.519	17.2173
101.53	0.01197	5.89078	9.97592	13.1378	15.5025	17.2051
101.621	0.01181	5.86345	9.95021	13.1166	15.4861	17.1929
101.712	0.01165	5.83628	9.92462	13.0955	15.4697	17.1807
101.804	0.01149	5.80928	9.89918	13.0746	15.4535	17.1686
101.895	0.01133	5.78244	9.87387	13.0538	15.4373	17.1566
101.987	0.01118	5.75577	9.84869	13.0331	15.4212	17.1446
102.078	0.01102	5.72926	9.82365	13.0124	15.4052	17.1327
102.17	0.01087	5.70292	9.79875	12.9919	15.3893	17.1209
102.261	0.01072	5.67674	9.77398	12.9715	15.3734	17.1091
102.352	0.01058	5.65072	9.74935	12.9512	15.3577	17.0973
102.444	0.01043	5.62486	9.72485	12.931	15.342	17.0857
102.535	0.01029	5.59917	9.70049	12.9109	15.3264	17.074
102.627	0.01015	5.57364	9.67626	12.891	15.3109	17.0625
102.718	0.01001	5.54827	9.65217	12.8711	15.2954	17.051
102.81	0.00987	5.52306	9.62821	12.8513	15.28	17.0395
102.901	0.00974	5.49801	9.60439	12.8317	15.2648	17.0282
102.993	0.00961	5.47312	9.5807	12.8121	15.2496	17.0169
103.084	0.00948	5.4484	9.55715	12.7927	15.2344	17.0056
103.175	0.00935	5.42383	9.53373	12.7734	15.2194	16.9944
103.267	0.00922	5.39942	9.51045	12.7541	15.2044	16.9833
103.358	0.00909	5.37517	9.4873	12.735	15.1896	16.9722
103.45	0.00897	5.35108	9.46428	12.716	15.1748	16.9611
103.541	0.00885	5.32715	9.4414	12.6971	15.1601	16.9502
103.633	0.00873	5.30337	9.41866	12.6783	15.1454	16.9393
103.724	0.00861	5.27976	9.39605	12.6596	15.1309	16.9284
103.815	0.00849	5.2563	9.37357	12.641	15.1164	16.9176
103.907	0.00837	5.23299	9.35123	12.6225	15.102	16.9069
103.998	0.00826	5.20985	9.32902	12.6041	15.0877	16.8962
104.09	0.00815	5.18686	9.30695	12.5859	15.0735	16.8856
104.181	0.00804	5.16402	9.285	12.5677	15.0594	16.8751
104.273	0.00793	5.14134	9.2632	12.5497	15.0453	16.8646
104.364	0.00782	5.11882	9.24153	12.5317	15.0313	16.8542
104.456	0.00771	5.09645	9.21999	12.5139	15.0174	16.8438
104.547	0.00761	5.07424	9.19858	12.4961	15.0036	16.8335
104.638	0.00751	5.05218	9.17731	12.4785	14.9899	16.8233
104.73	0.0074	5.03027	9.15617	12.461	14.9762	16.8131
104.821	0.0073	5.00852	9.13516	12.4436	14.9627	16.803
104.913	0.0072	4.98692	9.11429	12.4263	14.9492	16.7929
105.004	0.00711	4.96547	9.09355	12.4091	14.9358	16.7829
105.096	0.00701	4.94418	9.07295	12.392	14.9224	16.7729
105.187	0.00692	4.92303	9.05248	12.375	14.9092	16.7631
105.278	0.00682	4.90204	9.03214	12.3581	14.896	16.7532
105.37	0.00673	4.8812	9.01193	12.3414	14.8829	16.7435
105.461	0.00664	4.86051	8.99186	12.3247	14.87	16.7338
105.553	0.00655	4.83998	8.97192	12.3081	14.857	16.7241
105.644	0.00646	4.81959	8.95211	12.2917	14.8442	16.7145
105.736	0.00637	4.79935	8.93243	12.2753	14.8315	16.705
105.827	0.00629	4.77926	8.91289	12.2591	14.8188	16.6956
105.919	0.0062	4.75932	8.89348	12.243	14.8062	16.6862
106.01	0.00612	4.73953	8.8742	12.227	14.7937	16.6768
106.101	0.00604	4.71989	8.85505	12.2111	14.7813	16.6675
106.193	0.00596	4.7004	8.83604	12.1952	14.7689	16.6583
106.284	0.00588	4.68105	8.81716	12.1796	14.7567	16.6492
106.376	0.0058	4.66185	8.79841	12.1639	14.7445	16.6401
106.467	0.00572	4.6428	8.77979	12.1485	14.7324	16.631
106.559	0.00564	4.6239	8.7613	12.1331	14.7204	16.6221
106.65	0.00557	4.60514	8.74295	12.1178	14.7085	16.6131
106.741	0.00549	4.58653	8.72473	12.1027	14.6966	16.6043
106.833	0.00542	4.56806	8.70664	12.0876	14.6849	16.5955
106.924	0.00535	4.54975	8.68868	12.0726	14.6732	16.5867
107.016	0.00528	4.53157	8.67085	12.0578	14.6616	16.5781
107.107	0.00521	4.51355	8.65316	12.043	14.6501	16.5695
107.199	0.00514	4.49566	8.63559	12.0284	14.6386	16.5609
107.29	0.00507	4.47792	8.61816	12.0139	14.6273	16.5524
107.382	0.005	4.46033	8.60085	11.9995	14.616	16.544
107.473	0.00494	4.44288	8.58368	11.9852	14.6048	16.5356
107.564	0.00487	4.42557	8.56664	11.971	14.5937	16.5273
107.656	0.00481	4.4084	8.54973	11.9569	14.5827	16.5191
107.747	0.00474	4.39138	8.53295	11.9429	14.5718	16.5109
107.839	0.00468	4.3745	8.5163	11.929	14.5609	16.5028
107.93	0.00462	4.35776	8.49979	11.9152	14.5501	16.4947
108.022	0.00456	4.34117	8.4834	11.9015	14.5394	16.4867
108.113	0.0045	4.32471	8.46714	11.888	14.5288	16.4788
108.204	0.00444	4.3084	8.45102	11.8745	14.5183	16.4709
108.296	0.00438	4.29223	8.43502	11.8612	14.5079	16.4631
108.387	0.00432	4.2762	8.41916	11.8479	14.4975	16.4553
108.479	0.00427	4.2603	8.40342	11.8348	14.4872	16.4476
108.57	0.00421	4.24455	8.38781	11.8217	14.477	16.44
108.662	0.00416	4.22894	8.37234	11.8088	14.4669	16.4324
108.753	0.0041	4.21347	8.35699	11.796	14.4569	16.4249
108.845	0.00405	4.19814	8.34178	11.7833	14.4469	16.4174
108.936	0.004	4.18295	8.32669	11.7707	14.437	16.4101
109.027	0.00395	4.16789	8.31173	11.7582	14.4273	16.4027
109.119	0.0039	4.15298	8.29691	11.7458	14.4176	16.3955
109.21	0.00385	4.1382	8.28221	11.7335	14.4079	16.3883
109.302	0.0038	4.12356	8.26764	11.7213	14.3984	16.3811
109.393	0.00375	4.10906	8.2532	11.7092	14.3889	16.374
109.485	0.0037	4.09469	8.23889	11.6973	14.3796	16.367
109.576	0.00365	4.08047	8.22471	11.6854	14.3703	16.3601
109.668	0.00361	4.06638	8.21065	11.6736	14.3611	16.3531
109.759	0.00356	4.05242	8.19673	11.662	14.352	16.3463
109.85	0.00352	4.0386	8.18294	11.6504	14.3429	16.3395
109.942	0.00347	4.02492	8.16927	11.639	14.3339	16.3328
110.033	0.00343	4.01137	8.15573	11.6277	14.3251	16.3262
110.125	0.00339	3.99796	8.14232	11.6164	14.3163	16.3196
110.216	0.00334	3.98469	8.12904	11.6053	14.3076	16.3131
110.308	0.0033	3.97154	8.11589	11.5943	14.2989	16.3066
110.399	0.00326	3.95854	8.10287	11.5834	14.2904	16.3002
110.49	0.00322	3.94566	8.08997	11.5726	14.2819	16.2938
110.582	0.00318	3.93292	8.0772	11.5619	14.2735	16.2875
110.673	0.00314	3.92032	8.06456	11.5513	14.2652	16.2813
110.765	0.0031	3.90784	8.05205	11.5408	14.257	16.2752
110.856	0.00307	3.8955	8.03967	11.5304	14.2489	16.2691
110.948	0.00303	3.8833	8.02741	11.5201	14.2408	16.263
111.039	0.00299	3.87122	8.01528	11.51	14.2328	16.257
111.131	0.00295	3.85928	8.00328	11.4999	14.2249	16.2511
111.222	0.00292	3.84747	7.99141	11.49	14.2171	16.2453
111.313	0.00288	3.83579	7.97966	11.4801	14.2094	16.2395
111.405	0.00285	3.82425	7.96805	11.4704	14.2018	16.2337
111.496	0.00282	3.81283	7.95655	11.4607	14.1942	16.2281
111.588	0.00278	3.80155	7.94519	11.4512	14.1867	16.2225
111.679	0.00275	3.79039	7.93395	11.4418	14.1793	16.2169
111.771	0.00272	3.77937	7.92284	11.4324	14.172	16.2114
111.862	0.00269	3.76848	7.91186	11.4232	14.1648	16.206
111.953	0.00265	3.75772	7.901	11.4141	14.1576	16.2006
112.045	0.00262	3.74709	7.89027	11.4051	14.1506	16.1953
112.136	0.00259	3.73658	7.87967	11.3962	14.1436	16.1901
112.228	0.00256	3.72621	7.86919	11.3874	14.1367	16.1849
112.319	0.00253	3.71596	7.85884	11.3787	14.1299	16.1798
112.411	0.00251	3.70585	7.84861	11.3701	14.1231	16.1747
112.502	0.00248	3.69586	7.83852	11.3616	14.1165	16.1697
112.594	0.00245	3.686	7.82854	11.3533	14.1099	16.1648
112.685	0.00242	3.67627	7.8187	11.345	14.1034	16.1599
112.776	0.0024	3.66667	7.80898	11.3368	14.097	16.1551
112.868	0.00237	3.6572	7.79938	11.3287	14.0907	16.1504
112.959	0.00234	3.64785	7.78991	11.3208	14.0844	16.1457
113.051	0.00232	3.63863	7.78057	11.3129	14.0782	16.1411
113.142	0.00229	3.62954	7.77135	11.3052	14.0722	16.1365
113.234	0.00227	3.62058	7.76226	11.2975	14.0662	16.132
113.325	0.00224	3.61174	7.75329	11.29	14.0602	16.1275
113.416	0.00222	3.60303	7.74445	11.2826	14.0544	16.1232
113.508	0.0022	3.59444	7.73574	11.2752	14.0487	16.1188
113.599	0.00217	3.58598	7.72714	11.268	14.043	16.1146
113.691	0.00215	3.57765	7.71868	11.2609	14.0374	16.1104
113.782	0.00213	3.56944	7.71034	11.2539	14.0319	16.1062
113.874	0.00211	3.56136	7.70212	11.247	14.0264	16.1022
113.965	0.00209	3.55341	7.69403	11.2402	14.0211	16.0982
114.057	0.00207	3.54558	7.68606	11.2335	14.0158	16.0942
114.148	0.00205	3.53787	7.67822	11.2269	14.0107	16.0903
114.239	0.00203	3.53029	7.6705	11.2204	14.0055	16.0865
114.331	0.00201	3.52283	7.66291	11.214	14.0005	16.0827
114.422	0.00199	3.5155	7.65544	11.2077	13.9956	16.079
114.514	0.00197	3.50829	7.64809	11.2015	13.9907	16.0754
114.605	0.00195	3.5012	7.64087	11.1954	13.986	16.0718
114.697	0.00193	3.49424	7.63378	11.1895	13.9813	16.0682
114.788	0.00192	3.4874	7.6268	11.1836	13.9766	16.0648
114.879	0.0019	3.48069	7.61995	11.1778	13.9721	16.0614
114.971	0.00188	3.4741	7.61323	11.1722	13.9677	16.058
115.062	0.00187	3.46763	7.60663	11.1666	13.9633	16.0547
115.154	0.00185	3.46128	7.60015	11.1611	13.959	16.0515
115.245	0.00183	3.45506	7.59379	11.1558	13.9548	16.0484
115.337	0.00182	3.44896	7.58756	11.1505	13.9507	16.0453
115.428	0.0018	3.44298	7.58145	11.1454	13.9466	16.0422
115.52	0.00179	3.43712	7.57547	11.1403	13.9427	16.0392
115.611	0.00177	3.43138	7.56961	11.1354	13.9388	16.0363
115.702	0.00176	3.42577	7.56387	11.1306	13.935	16.0335
115.794	0.00175	3.42028	7.55825	11.1258	13.9313	16.0307
115.885	0.00173	3.41491	7.55276	11.1212	13.9276	16.028
115.977	0.00172	3.40966	7.54739	11.1167	13.9241	16.0253
116.068	0.00171	3.40453	7.54214	11.1123	13.9206	16.0227
116.16	0.00169	3.39952	7.53702	11.108	13.9172	16.0201
116.251	0.00168	3.39463	7.53201	11.1037	13.9139	16.0176
116.342	0.00167	3.38986	7.52713	11.0996	13.9107	16.0152
116.434	0.00166	3.38522	7.52238	11.0956	13.9075	16.0128
116.525	0.00165	3.38069	7.51774	11.0917	13.9044	16.0105
116.617	0.00164	3.37628	7.51323	11.0879	13.9014	16.0083
116.708	0.00163	3.372	7.50884	11.0842	13.8985	16.0061
116.8	0.00162	3.36783	7.50457	11.0806	13.8957	16.004
116.891	0.00161	3.36378	7.50042	11.0771	13.893	16.0019
116.983	0.0016	3.35985	7.49639	11.0737	13.8903	15.9999
117.074	0.00159	3.35604	7.49249	11.0704	13.8877	15.9979
117.165	0.00158	3.35235	7.48871	11.0672	13.8852	15.9961
117.257	0.00157	3.34878	7.48504	11.0641	13.8828	15.9942
117.348	0.00156	3.34533	7.4815	11.0611	13.8804	15.9925
117.44	0.00155	3.342	7.47809	11.0583	13.8781	15.9908
117.531	0.00155	3.33878	7.47479	11.0555	13.876	15.9891
117.623	0.00154	3.33569	7.47161	11.0528	13.8738	15.9875
117.714	0.00153	3.33271	7.46856	11.0502	13.8718	15.986
117.805	0.00152	3.32985	7.46562	11.0478	13.8699	15.9846
117.897	0.00152	3.32711	7.46281	11.0454	13.868	15.9832
117.988	0.00151	3.32449	7.46012	11.0431	13.8662	15.9818
118.08	0.00151	3.32198	7.45754	11.041	13.8645	15.9805
118.171	0.0015	3.31959	7.45509	11.0389	13.8629	15.9793
118.263	0.00149	3.31732	7.45276	11.0369	13.8613	15.9781
118.354	0.00149	3.31517	7.45055	11.0351	13.8599	15.977
118.446	0.00149	3.31314	7.44846	11.0333	13.8585	15.976
118.537	0.00148	3.31122	7.44649	11.0316	13.8572	15.975
118.628	0.00148	3.30942	7.44464	11.0301	13.8559	15.9741
118.72	0.00147	3.30774	7.44291	11.0286	13.8548	15.9732
118.811	0.00147	3.30617	7.4413	11.0272	13.8537	15.9724
118.903	0.00147	3.30472	7.43981	11.026	13.8528	15.9717
118.994	0.00146	3.30339	7.43844	11.0248	13.8518	15.971
119.086	0.00146	3.30217	7.43719	11.0238	13.851	15.9704
119.177	0.00146	3.30107	7.43606	11.0228	13.8503	15.9698
119.269	0.00145	3.30008	7.43504	11.022	13.8496	15.9693
119.36	0.00145	3.29922	7.43415	11.0212	13.849	15.9689
119.451	0.00145	3.29846	7.43338	11.0206	13.8485	15.9685
119.543	0.00145	3.29783	7.43272	11.02	13.8481	15.9681
119.634	0.00145	3.29731	7.43219	11.0196	13.8477	15.9679
119.726	0.00145	3.2969	7.43177	11.0192	13.8474	15.9677
119.817	0.00145	3.29661	7.43148	11.019	13.8472	15.9675
119.909	0.00145	3.29644	7.4313	11.0188	13.8471	15.9674
120	0.00145	3.29638	7.43124	11.0188	13.8471	15.9674

## Sheet: Fig. 1d
Distance from capillary (µm)	Intracellular drug (ng/10^5 cells)
	1 min	21 min	41 min	61 min	81 min	100 min
10	0.19074	2.27199	1.69604	0.92862	0.56425	0.40813
10.0914	0.19051	2.27084	1.69653	0.93118	0.56645	0.40966
10.1829	0.19028	2.26966	1.697	0.93375	0.56866	0.41121
10.2743	0.19004	2.26847	1.69746	0.93632	0.5709	0.41278
10.3658	0.1898	2.26725	1.69791	0.93891	0.57315	0.41437
10.4572	0.18956	2.26602	1.69835	0.94151	0.57542	0.41598
10.5486	0.18931	2.26476	1.69877	0.94411	0.57771	0.4176
10.6401	0.18906	2.26349	1.69919	0.94672	0.58002	0.41923
10.7315	0.18881	2.2622	1.69959	0.94933	0.58234	0.42088
10.8229	0.18856	2.2609	1.69998	0.95194	0.58467	0.42255
10.9144	0.1883	2.25957	1.70035	0.95456	0.58702	0.42422
11.0058	0.18804	2.25823	1.70071	0.95717	0.58938	0.42591
11.0973	0.18778	2.25688	1.70106	0.95979	0.59174	0.42761
11.1887	0.18752	2.25551	1.7014	0.9624	0.59412	0.42933
11.2801	0.18725	2.25412	1.70172	0.96501	0.59651	0.43105
11.3716	0.18698	2.25272	1.70203	0.96762	0.59891	0.43278
11.463	0.18671	2.2513	1.70232	0.97022	0.60131	0.43452
11.5544	0.18643	2.24987	1.7026	0.97282	0.60372	0.43627
11.6459	0.18616	2.24842	1.70286	0.97541	0.60614	0.43803
11.7373	0.18588	2.24696	1.70311	0.978	0.60856	0.4398
11.8288	0.1856	2.24549	1.70335	0.98058	0.61098	0.44157
11.9202	0.18531	2.244	1.70357	0.98315	0.61341	0.44335
12.0116	0.18503	2.24249	1.70378	0.98571	0.61584	0.44514
12.1031	0.18474	2.24098	1.70397	0.98826	0.61828	0.44693
12.1945	0.18445	2.23945	1.70414	0.9908	0.62071	0.44872
12.2859	0.18416	2.23791	1.7043	0.99333	0.62315	0.45053
12.3774	0.18386	2.23635	1.70445	0.99584	0.62558	0.45233
12.4688	0.18356	2.23479	1.70458	0.99835	0.62802	0.45414
12.5603	0.18326	2.23321	1.7047	1.00084	0.63045	0.45596
12.6517	0.18296	2.23162	1.7048	1.00332	0.63289	0.45777
12.7431	0.18266	2.23002	1.70488	1.00579	0.63532	0.45959
12.8346	0.18235	2.2284	1.70495	1.00824	0.63775	0.46141
12.926	0.18205	2.22677	1.705	1.01068	0.64017	0.46324
13.0175	0.18174	2.22514	1.70504	1.0131	0.6426	0.46506
13.1089	0.18142	2.22349	1.70506	1.01551	0.64502	0.46689
13.2003	0.18111	2.22183	1.70507	1.0179	0.64743	0.46871
13.2918	0.18079	2.22016	1.70506	1.02028	0.64984	0.47054
13.3832	0.18048	2.21848	1.70504	1.02263	0.65224	0.47237
13.4747	0.18016	2.21679	1.705	1.02498	0.65464	0.4742
13.5661	0.17983	2.21508	1.70495	1.0273	0.65703	0.47602
13.6575	0.17951	2.21337	1.70488	1.02961	0.65942	0.47785
13.749	0.17918	2.21165	1.70479	1.0319	0.6618	0.47968
13.8404	0.17886	2.20992	1.70469	1.03417	0.66417	0.4815
13.9318	0.17853	2.20818	1.70457	1.03642	0.66654	0.48332
14.0233	0.1782	2.20643	1.70444	1.03866	0.66889	0.48514
14.1147	0.17786	2.20467	1.70429	1.04087	0.67124	0.48696
14.2061	0.17753	2.20289	1.70413	1.04307	0.67358	0.48878
14.2976	0.17719	2.20111	1.70395	1.04525	0.67591	0.49059
14.389	0.17685	2.19932	1.70375	1.0474	0.67823	0.49241
14.4805	0.17651	2.19753	1.70354	1.04954	0.68054	0.49421
14.5719	0.17617	2.19572	1.70332	1.05166	0.68284	0.49602
14.6633	0.17583	2.19391	1.70308	1.05376	0.68513	0.49782
14.7548	0.17548	2.19208	1.70283	1.05584	0.68742	0.49962
14.8462	0.17513	2.19025	1.70256	1.0579	0.68969	0.50141
14.9377	0.17478	2.18841	1.70227	1.05993	0.69195	0.5032
15.0291	0.17443	2.18656	1.70197	1.06195	0.6942	0.50499
15.1205	0.17408	2.1847	1.70166	1.06395	0.69643	0.50677
15.212	0.17373	2.18283	1.70133	1.06592	0.69866	0.50855
15.3034	0.17337	2.18096	1.70098	1.06788	0.70087	0.51032
15.3948	0.17301	2.17908	1.70062	1.06981	0.70308	0.51208
15.4863	0.17265	2.17718	1.70024	1.07173	0.70527	0.51385
15.5777	0.17229	2.17529	1.69986	1.07362	0.70745	0.5156
15.6692	0.17193	2.17338	1.69945	1.07549	0.70961	0.51735
15.7606	0.17156	2.17147	1.69903	1.07734	0.71176	0.5191
15.852	0.1712	2.16955	1.6986	1.07917	0.7139	0.52084
15.9435	0.17083	2.16762	1.69815	1.08098	0.71603	0.52257
16.0349	0.17046	2.16568	1.69769	1.08276	0.71815	0.5243
16.1263	0.17009	2.16374	1.69722	1.08453	0.72025	0.52602
16.2178	0.16972	2.16179	1.69672	1.08627	0.72234	0.52773
16.3092	0.16934	2.15983	1.69622	1.08799	0.72441	0.52944
16.4007	0.16897	2.15787	1.6957	1.08969	0.72647	0.53114
16.4921	0.16859	2.15589	1.69517	1.09137	0.72852	0.53284
16.5835	0.16821	2.15391	1.69462	1.09303	0.73055	0.53453
16.675	0.16783	2.15193	1.69406	1.09467	0.73257	0.53621
16.7664	0.16745	2.14994	1.69348	1.09628	0.73457	0.53788
16.8579	0.16707	2.14794	1.6929	1.09788	0.73657	0.53955
16.9493	0.16668	2.14593	1.6923	1.09945	0.73854	0.54121
17.0407	0.1663	2.14392	1.69168	1.101	0.7405	0.54286
17.1322	0.16591	2.1419	1.69105	1.10253	0.74245	0.5445
17.2236	0.16552	2.13987	1.69041	1.10404	0.74439	0.54614
17.315	0.16513	2.13784	1.68975	1.10553	0.7463	0.54777
17.4065	0.16474	2.1358	1.68908	1.10699	0.74821	0.54939
17.4979	0.16435	2.13376	1.6884	1.10844	0.7501	0.55101
17.5894	0.16395	2.1317	1.6877	1.10986	0.75197	0.55261
17.6808	0.16355	2.12964	1.68699	1.11126	0.75383	0.55421
17.7722	0.16316	2.12758	1.68627	1.11265	0.75568	0.5558
17.8637	0.16276	2.12551	1.68554	1.11401	0.75751	0.55738
17.9551	0.16236	2.12344	1.68479	1.11535	0.75932	0.55896
18.0465	0.16196	2.12135	1.68403	1.11667	0.76112	0.56052
18.138	0.16155	2.11927	1.68326	1.11797	0.76291	0.56208
18.2294	0.16115	2.11717	1.68247	1.11924	0.76468	0.56363
18.3209	0.16074	2.11507	1.68168	1.1205	0.76643	0.56517
18.4123	0.16033	2.11297	1.68087	1.12174	0.76817	0.5667
18.5037	0.15993	2.11085	1.68004	1.12295	0.7699	0.56822
18.5952	0.15951	2.10874	1.67921	1.12415	0.77161	0.56973
18.6866	0.1591	2.10661	1.67836	1.12532	0.7733	0.57124
18.7781	0.15869	2.10448	1.6775	1.12648	0.77498	0.57274
18.8695	0.15828	2.10235	1.67663	1.12761	0.77664	0.57422
18.9609	0.15786	2.10021	1.67575	1.12873	0.77829	0.5757
19.0524	0.15744	2.09806	1.67485	1.12982	0.77992	0.57717
19.1438	0.15703	2.09591	1.67394	1.1309	0.78154	0.57864
19.2353	0.15661	2.09376	1.67302	1.13195	0.78314	0.58009
19.3267	0.15619	2.0916	1.67209	1.13298	0.78473	0.58153
19.4181	0.15577	2.08943	1.67115	1.134	0.7863	0.58297
19.5096	0.15534	2.08726	1.6702	1.13499	0.78786	0.58439
19.601	0.15492	2.08508	1.66923	1.13597	0.7894	0.58581
19.6924	0.15449	2.08289	1.66826	1.13693	0.79093	0.58721
19.7839	0.15407	2.08071	1.66727	1.13786	0.79244	0.58861
19.8753	0.15364	2.07851	1.66627	1.13878	0.79393	0.59
19.9668	0.15321	2.07631	1.66526	1.13968	0.79541	0.59138
20.0582	0.15278	2.07411	1.66424	1.14056	0.79688	0.59275
20.1496	0.15235	2.0719	1.6632	1.14142	0.79833	0.59411
20.2411	0.15192	2.06969	1.66216	1.14226	0.79976	0.59546
20.3325	0.15148	2.06747	1.66111	1.14308	0.80118	0.5968
20.4239	0.15105	2.06525	1.66004	1.14389	0.80259	0.59814
20.5154	0.15061	2.06302	1.65897	1.14467	0.80398	0.59946
20.6068	0.15017	2.06079	1.65788	1.14544	0.80535	0.60078
20.6983	0.14973	2.05855	1.65678	1.14619	0.80671	0.60208
20.7897	0.1493	2.0563	1.65568	1.14692	0.80805	0.60338
20.8811	0.14885	2.05405	1.65456	1.14763	0.80938	0.60466
20.9726	0.14841	2.0518	1.65343	1.14832	0.8107	0.60594
21.064	0.14797	2.04954	1.65229	1.149	0.812	0.60721
21.1554	0.14753	2.04728	1.65114	1.14965	0.81328	0.60846
21.2469	0.14708	2.04501	1.64998	1.15029	0.81455	0.60971
21.3383	0.14664	2.04274	1.64882	1.15092	0.81581	0.61095
21.4298	0.14619	2.04047	1.64764	1.15152	0.81705	0.61218
21.5212	0.14574	2.03819	1.64645	1.15211	0.81827	0.6134
21.6126	0.14529	2.0359	1.64525	1.15268	0.81948	0.61461
21.7041	0.14484	2.03361	1.64404	1.15323	0.82068	0.61581
21.7955	0.14439	2.03132	1.64282	1.15376	0.82186	0.61701
21.8869	0.14394	2.02902	1.64159	1.15428	0.82303	0.61819
21.9784	0.14349	2.02671	1.64036	1.15478	0.82418	0.61936
22.0698	0.14303	2.0244	1.63911	1.15526	0.82532	0.62052
22.1613	0.14258	2.02209	1.63785	1.15573	0.82644	0.62168
22.2527	0.14212	2.01977	1.63659	1.15618	0.82755	0.62282
22.3441	0.14166	2.01745	1.63531	1.15661	0.82864	0.62396
22.4356	0.14121	2.01513	1.63403	1.15703	0.82972	0.62508
22.527	0.14075	2.0128	1.63273	1.15743	0.83079	0.6262
22.6184	0.14029	2.01046	1.63143	1.15782	0.83184	0.62731
22.7099	0.13983	2.00812	1.63012	1.15818	0.83288	0.62841
22.8013	0.13936	2.00578	1.6288	1.15854	0.8339	0.62949
22.8928	0.1389	2.00343	1.62747	1.15887	0.83491	0.63057
22.9842	0.13844	2.00108	1.62613	1.15919	0.83591	0.63164
23.0756	0.13797	1.99872	1.62478	1.1595	0.83689	0.6327
23.1671	0.13751	1.99636	1.62342	1.15978	0.83786	0.63375
23.2585	0.13704	1.994	1.62206	1.16006	0.83881	0.63479
23.35	0.13658	1.99163	1.62069	1.16031	0.83975	0.63583
23.4414	0.13611	1.98926	1.6193	1.16056	0.84068	0.63685
23.5328	0.13564	1.98688	1.61791	1.16078	0.84159	0.63786
23.6243	0.13517	1.9845	1.61651	1.16099	0.84249	0.63887
23.7157	0.1347	1.98212	1.61511	1.16119	0.84338	0.63986
23.8072	0.13423	1.97973	1.61369	1.16137	0.84425	0.64085
23.8986	0.13376	1.97733	1.61226	1.16154	0.84511	0.64183
23.99	0.13329	1.97494	1.61083	1.16169	0.84595	0.64279
24.0815	0.13281	1.97253	1.60939	1.16182	0.84679	0.64375
24.1729	0.13234	1.97013	1.60794	1.16195	0.8476	0.6447
24.2643	0.13187	1.96772	1.60648	1.16205	0.84841	0.64564
24.3558	0.13139	1.9653	1.60502	1.16215	0.8492	0.64657
24.4472	0.13091	1.96289	1.60355	1.16223	0.84998	0.64749
24.5387	0.13044	1.96047	1.60206	1.16229	0.85075	0.6484
24.6301	0.12996	1.95804	1.60058	1.16234	0.8515	0.64931
24.7215	0.12948	1.95561	1.59908	1.16238	0.85224	0.6502
24.813	0.129	1.95318	1.59757	1.1624	0.85297	0.65109
24.9044	0.12852	1.95074	1.59606	1.16241	0.85368	0.65196
24.9958	0.12804	1.9483	1.59454	1.1624	0.85439	0.65283
25.0873	0.12756	1.94586	1.59301	1.16238	0.85508	0.65369
25.1787	0.12708	1.94341	1.59148	1.16235	0.85575	0.65454
25.2702	0.1266	1.94096	1.58994	1.1623	0.85642	0.65538
25.3616	0.12612	1.9385	1.58839	1.16224	0.85707	0.65621
25.453	0.12563	1.93604	1.58683	1.16217	0.85771	0.65703
25.5445	0.12515	1.93358	1.58526	1.16208	0.85834	0.65785
25.6359	0.12467	1.93111	1.58369	1.16198	0.85895	0.65865
25.7274	0.12418	1.92864	1.58211	1.16187	0.85955	0.65945
25.8188	0.1237	1.92617	1.58053	1.16174	0.86014	0.66024
25.9102	0.12321	1.92369	1.57893	1.16161	0.86072	0.66102
26.0017	0.12273	1.92121	1.57733	1.16145	0.86129	0.66179
26.0931	0.12224	1.91872	1.57573	1.16129	0.86184	0.66255
26.1845	0.12175	1.91623	1.57411	1.16111	0.86239	0.6633
26.276	0.12126	1.91374	1.57249	1.16092	0.86292	0.66405
26.3674	0.12078	1.91124	1.57086	1.16072	0.86344	0.66478
26.4589	0.12029	1.90874	1.56923	1.16051	0.86394	0.66551
26.5503	0.1198	1.90623	1.56758	1.16028	0.86444	0.66623
26.6417	0.11931	1.90373	1.56593	1.16004	0.86492	0.66694
26.7332	0.11882	1.90121	1.56428	1.15979	0.86539	0.66764
26.8246	0.11833	1.8987	1.56262	1.15953	0.86585	0.66833
26.916	0.11784	1.89618	1.56095	1.15926	0.8663	0.66902
27.0075	0.11735	1.89366	1.55927	1.15897	0.86674	0.66969
27.0989	0.11686	1.89113	1.55759	1.15867	0.86717	0.67036
27.1904	0.11636	1.8886	1.5559	1.15836	0.86758	0.67102
27.2818	0.11587	1.88607	1.55421	1.15804	0.86799	0.67167
27.3732	0.11538	1.88353	1.55251	1.15771	0.86838	0.67231
27.4647	0.11489	1.88099	1.5508	1.15736	0.86876	0.67295
27.5561	0.1144	1.87845	1.54908	1.15701	0.86913	0.67357
27.6475	0.1139	1.8759	1.54736	1.15664	0.86949	0.67419
27.739	0.11341	1.87335	1.54564	1.15626	0.86984	0.6748
27.8304	0.11292	1.8708	1.54391	1.15587	0.87018	0.6754
27.9219	0.11242	1.86824	1.54217	1.15547	0.87051	0.676
28.0133	0.11193	1.86568	1.54042	1.15506	0.87083	0.67658
28.1047	0.11143	1.86312	1.53867	1.15464	0.87113	0.67716
28.1962	0.11094	1.86055	1.53691	1.15421	0.87143	0.67773
28.2876	0.11044	1.85798	1.53515	1.15376	0.87171	0.67829
28.379	0.10995	1.8554	1.53338	1.15331	0.87199	0.67885
28.4705	0.10945	1.85282	1.53161	1.15284	0.87225	0.67939
28.5619	0.10896	1.85024	1.52983	1.15237	0.87251	0.67993
28.6534	0.10846	1.84766	1.52804	1.15188	0.87275	0.68046
28.7448	0.10797	1.84507	1.52625	1.15139	0.87298	0.68098
28.8362	0.10747	1.84248	1.52445	1.15088	0.87321	0.6815
28.9277	0.10698	1.83988	1.52265	1.15036	0.87342	0.682
29.0191	0.10648	1.83729	1.52084	1.14984	0.87362	0.6825
29.1106	0.10599	1.83468	1.51902	1.1493	0.87382	0.68299
29.202	0.10549	1.83208	1.5172	1.14875	0.874	0.68348
29.2934	0.105	1.82947	1.51538	1.1482	0.87417	0.68395
29.3849	0.1045	1.82686	1.51355	1.14763	0.87434	0.68442
29.4763	0.104	1.82424	1.51171	1.14705	0.87449	0.68488
29.5678	0.10351	1.82163	1.50987	1.14647	0.87464	0.68534
29.6592	0.10301	1.819	1.50802	1.14587	0.87477	0.68578
29.7506	0.10252	1.81638	1.50616	1.14527	0.87489	0.68622
29.8421	0.10202	1.81375	1.50431	1.14465	0.87501	0.68665
29.9335	0.10153	1.81112	1.50244	1.14403	0.87512	0.68708
30.0249	0.10103	1.80849	1.50057	1.1434	0.87521	0.68749
30.1164	0.10054	1.80585	1.4987	1.14275	0.8753	0.6879
30.2078	0.10004	1.80321	1.49682	1.1421	0.87538	0.6883
30.2993	0.09955	1.80056	1.49494	1.14144	0.87545	0.6887
30.3907	0.09905	1.79792	1.49305	1.14077	0.87551	0.68908
30.4821	0.09856	1.79526	1.49115	1.14009	0.87556	0.68946
30.5736	0.09806	1.79261	1.48925	1.1394	0.8756	0.68983
30.665	0.09757	1.78995	1.48735	1.13871	0.87563	0.6902
30.7564	0.09707	1.78729	1.48544	1.138	0.87565	0.69056
30.8479	0.09658	1.78463	1.48352	1.13729	0.87567	0.69091
30.9393	0.09609	1.78196	1.4816	1.13656	0.87568	0.69125
31.0308	0.09559	1.77929	1.47968	1.13583	0.87567	0.69159
31.1222	0.0951	1.77662	1.47775	1.13509	0.87566	0.69192
31.2136	0.09461	1.77394	1.47582	1.13434	0.87564	0.69224
31.3051	0.09412	1.77126	1.47388	1.13359	0.87561	0.69256
31.3965	0.09362	1.76858	1.47194	1.13282	0.87557	0.69287
31.488	0.09313	1.7659	1.46999	1.13205	0.87553	0.69317
31.5794	0.09264	1.76321	1.46804	1.13127	0.87547	0.69347
31.6708	0.09215	1.76052	1.46608	1.13048	0.87541	0.69376
31.7623	0.09166	1.75782	1.46412	1.12968	0.87534	0.69404
31.8537	0.09117	1.75512	1.46215	1.12887	0.87526	0.69431
31.9451	0.09068	1.75242	1.46018	1.12806	0.87517	0.69458
32.0366	0.09019	1.74972	1.4582	1.12723	0.87507	0.69484
32.128	0.0897	1.74701	1.45623	1.1264	0.87497	0.6951
32.2195	0.08921	1.7443	1.45424	1.12557	0.87486	0.69535
32.3109	0.08872	1.74159	1.45225	1.12472	0.87474	0.69559
32.4023	0.08824	1.73887	1.45026	1.12387	0.87461	0.69583
32.4938	0.08775	1.73615	1.44826	1.12301	0.87447	0.69605
32.5852	0.08726	1.73343	1.44626	1.12214	0.87433	0.69628
32.6766	0.08678	1.73071	1.44426	1.12126	0.87418	0.69649
32.7681	0.08629	1.72798	1.44225	1.12038	0.87402	0.6967
32.8595	0.08581	1.72524	1.44023	1.11949	0.87385	0.69691
32.951	0.08532	1.72251	1.43821	1.11859	0.87368	0.6971
33.0424	0.08484	1.71977	1.43619	1.11769	0.87349	0.69729
33.1338	0.08436	1.71703	1.43416	1.11677	0.8733	0.69748
33.2253	0.08387	1.71429	1.43213	1.11585	0.8731	0.69766
33.3167	0.08339	1.71154	1.4301	1.11493	0.8729	0.69783
33.4081	0.08291	1.70879	1.42806	1.11399	0.87269	0.69799
33.4996	0.08243	1.70604	1.42602	1.11305	0.87247	0.69815
33.591	0.08195	1.70329	1.42397	1.1121	0.87224	0.69831
33.6825	0.08147	1.70053	1.42192	1.11115	0.872	0.69845
33.7739	0.081	1.69777	1.41987	1.11019	0.87176	0.6986
33.8653	0.08052	1.695	1.41781	1.10922	0.87151	0.69873
33.9568	0.08004	1.69224	1.41575	1.10824	0.87126	0.69886
34.0482	0.07956	1.68947	1.41368	1.10726	0.87099	0.69898
34.1397	0.07909	1.68669	1.41161	1.10627	0.87072	0.6991
34.2311	0.07862	1.68392	1.40954	1.10528	0.87044	0.69921
34.3225	0.07814	1.68114	1.40746	1.10428	0.87016	0.69932
34.414	0.07767	1.67836	1.40538	1.10327	0.86987	0.69942
34.5054	0.0772	1.67558	1.40329	1.10226	0.86957	0.69951
34.5968	0.07673	1.67279	1.40121	1.10124	0.86927	0.6996
34.6883	0.07626	1.67	1.39911	1.10021	0.86895	0.69968
34.7797	0.07579	1.66721	1.39702	1.09918	0.86864	0.69976
34.8712	0.07532	1.66441	1.39492	1.09814	0.86831	0.69983
34.9626	0.07485	1.66161	1.39282	1.09709	0.86798	0.69989
35.054	0.07438	1.65881	1.39071	1.09604	0.86764	0.69995
35.1455	0.07392	1.65601	1.3886	1.09498	0.8673	0.70001
35.2369	0.07346	1.6532	1.38649	1.09392	0.86695	0.70006
35.3284	0.07299	1.65039	1.38437	1.09285	0.86659	0.7001
35.4198	0.07253	1.64758	1.38225	1.09177	0.86622	0.70014
35.5112	0.07207	1.64477	1.38013	1.09069	0.86585	0.70017
35.6027	0.07161	1.64195	1.37801	1.0896	0.86548	0.7002
35.6941	0.07115	1.63913	1.37588	1.08851	0.86509	0.70022
35.7855	0.07069	1.63631	1.37374	1.08741	0.8647	0.70023
35.877	0.07023	1.63348	1.37161	1.08631	0.86431	0.70024
35.9684	0.06978	1.63065	1.36947	1.0852	0.86391	0.70025
36.0598	0.06932	1.62782	1.36733	1.08408	0.8635	0.70025
36.1513	0.06887	1.62499	1.36518	1.08296	0.86309	0.70024
36.2427	0.06841	1.62215	1.36303	1.08184	0.86267	0.70023
36.3342	0.06796	1.61931	1.36088	1.0807	0.86224	0.70021
36.4256	0.06751	1.61647	1.35872	1.07957	0.86181	0.70019
36.517	0.06706	1.61362	1.35657	1.07842	0.86137	0.70017
36.6085	0.06661	1.61078	1.35441	1.07728	0.86093	0.70013
36.6999	0.06617	1.60793	1.35224	1.07612	0.86048	0.7001
36.7914	0.06572	1.60507	1.35008	1.07497	0.86002	0.70006
36.8828	0.06528	1.60222	1.34791	1.0738	0.85956	0.70001
36.9742	0.06483	1.59936	1.34573	1.07263	0.8591	0.69996
37.0657	0.06439	1.5965	1.34356	1.07146	0.85863	0.6999
37.1571	0.06395	1.59364	1.34138	1.07028	0.85815	0.69984
37.2486	0.06351	1.59077	1.3392	1.0691	0.85767	0.69977
37.34	0.06307	1.5879	1.33702	1.06791	0.85718	0.6997
37.4314	0.06264	1.58503	1.33483	1.06672	0.85668	0.69962
37.5229	0.0622	1.58216	1.33264	1.06552	0.85618	0.69954
37.6143	0.06177	1.57928	1.33045	1.06431	0.85568	0.69945
37.7057	0.06133	1.5764	1.32825	1.06311	0.85517	0.69936
37.7972	0.0609	1.57352	1.32605	1.06189	0.85465	0.69927
37.8886	0.06047	1.57064	1.32385	1.06068	0.85413	0.69917
37.98	0.06004	1.56775	1.32165	1.05945	0.85361	0.69906
38.0715	0.05962	1.56487	1.31945	1.05823	0.85308	0.69895
38.1629	0.05919	1.56197	1.31724	1.057	0.85254	0.69884
38.2544	0.05877	1.55908	1.31503	1.05576	0.852	0.69872
38.3458	0.05834	1.55618	1.31281	1.05452	0.85145	0.69859
38.4372	0.05792	1.55329	1.3106	1.05328	0.8509	0.69846
38.5287	0.0575	1.55038	1.30838	1.05203	0.85035	0.69833
38.6201	0.05708	1.54748	1.30616	1.05078	0.84978	0.69819
38.7116	0.05667	1.54457	1.30394	1.04952	0.84922	0.69805
38.803	0.05625	1.54167	1.30171	1.04826	0.84865	0.69791
38.8944	0.05583	1.53876	1.29949	1.04699	0.84807	0.69775
38.9859	0.05542	1.53584	1.29726	1.04572	0.84749	0.6976
39.0773	0.05501	1.53293	1.29502	1.04445	0.8469	0.69744
39.1687	0.0546	1.53001	1.29279	1.04317	0.84631	0.69727
39.2602	0.05419	1.52709	1.29055	1.04189	0.84572	0.69711
39.3516	0.05379	1.52417	1.28831	1.0406	0.84512	0.69693
39.4431	0.05338	1.52124	1.28607	1.03931	0.84452	0.69676
39.5345	0.05298	1.51831	1.28383	1.03802	0.84391	0.69657
39.6259	0.05258	1.51538	1.28158	1.03672	0.84329	0.69639
39.7174	0.05218	1.51245	1.27934	1.03542	0.84268	0.6962
39.8088	0.05178	1.50952	1.27709	1.03411	0.84205	0.696
39.9002	0.05138	1.50658	1.27484	1.0328	0.84143	0.69581
39.9917	0.05098	1.50364	1.27258	1.03149	0.8408	0.6956
40.0831	0.05059	1.5007	1.27033	1.03017	0.84016	0.6954
40.1746	0.0502	1.49776	1.26807	1.02885	0.83952	0.69519
40.266	0.04981	1.49482	1.26581	1.02753	0.83888	0.69497
40.3574	0.04942	1.49187	1.26355	1.0262	0.83823	0.69475
40.4489	0.04903	1.48892	1.26128	1.02487	0.83757	0.69453
40.5403	0.04865	1.48596	1.25902	1.02353	0.83692	0.6943
40.6317	0.04826	1.48301	1.25675	1.02219	0.83626	0.69407
40.7232	0.04788	1.48005	1.25448	1.02085	0.83559	0.69384
40.8146	0.0475	1.47709	1.25221	1.01951	0.83492	0.6936
40.9061	0.04712	1.47413	1.24994	1.01816	0.83425	0.69336
40.9975	0.04674	1.47117	1.24766	1.01681	0.83357	0.69311
41.0889	0.04637	1.46821	1.24539	1.01545	0.83289	0.69286
41.1804	0.046	1.46524	1.24311	1.01409	0.8322	0.69261
41.2718	0.04562	1.46227	1.24083	1.01273	0.83151	0.69235
41.3633	0.04525	1.4593	1.23855	1.01137	0.83082	0.69209
41.4547	0.04489	1.45633	1.23627	1.01	0.83012	0.69182
41.5461	0.04452	1.45335	1.23398	1.00863	0.82942	0.69156
41.6376	0.04415	1.45037	1.23169	1.00725	0.82872	0.69128
41.729	0.04379	1.44739	1.22941	1.00587	0.82801	0.69101
41.8205	0.04343	1.44441	1.22712	1.00449	0.8273	0.69073
41.9119	0.04307	1.44142	1.22483	1.00311	0.82658	0.69044
42.0033	0.04271	1.43844	1.22253	1.00172	0.82586	0.69016
42.0948	0.04236	1.43545	1.22024	1.00033	0.82514	0.68987
42.1862	0.042	1.43246	1.21795	0.99894	0.82441	0.68957
42.2776	0.04165	1.42947	1.21565	0.99755	0.82368	0.68927
42.3691	0.0413	1.42648	1.21335	0.99615	0.82295	0.68897
42.4605	0.04095	1.42348	1.21105	0.99475	0.82221	0.68867
42.5519	0.04061	1.42049	1.20875	0.99335	0.82147	0.68836
42.6434	0.04026	1.41749	1.20645	0.99194	0.82072	0.68805
42.7348	0.03992	1.41448	1.20415	0.99053	0.81998	0.68773
42.8263	0.03958	1.41148	1.20184	0.98912	0.81923	0.68742
42.9177	0.03924	1.40847	1.19954	0.98771	0.81847	0.68709
43.0091	0.0389	1.40547	1.19723	0.98629	0.81771	0.68677
43.1006	0.03856	1.40246	1.19492	0.98487	0.81695	0.68644
43.192	0.03823	1.39945	1.19261	0.98345	0.81619	0.68611
43.2835	0.0379	1.39644	1.1903	0.98202	0.81542	0.68577
43.3749	0.03757	1.39342	1.18799	0.9806	0.81465	0.68544
43.4663	0.03724	1.39041	1.18568	0.97917	0.81387	0.68509
43.5578	0.03691	1.38739	1.18336	0.97774	0.8131	0.68475
43.6492	0.03659	1.38437	1.18105	0.9763	0.81232	0.6844
43.7407	0.03627	1.38135	1.17873	0.97487	0.81153	0.68405
43.8321	0.03595	1.37833	1.17642	0.97343	0.81074	0.6837
43.9235	0.03563	1.3753	1.1741	0.97199	0.80995	0.68334
44.015	0.03531	1.37228	1.17178	0.97054	0.80916	0.68298
44.1064	0.03499	1.36925	1.16946	0.9691	0.80837	0.68261
44.1978	0.03468	1.36622	1.16714	0.96765	0.80757	0.68225
44.2893	0.03437	1.36319	1.16482	0.9662	0.80677	0.68188
44.3807	0.03406	1.36016	1.1625	0.96475	0.80596	0.68151
44.4721	0.03375	1.35712	1.16017	0.9633	0.80515	0.68113
44.5636	0.03345	1.35409	1.15785	0.96184	0.80434	0.68075
44.655	0.03314	1.35105	1.15553	0.96038	0.80353	0.68037
44.7465	0.03284	1.34801	1.1532	0.95892	0.80271	0.67998
44.8379	0.03254	1.34497	1.15088	0.95746	0.80189	0.6796
44.9293	0.03224	1.34193	1.14855	0.956	0.80107	0.67921
45.0208	0.03195	1.33889	1.14622	0.95453	0.80025	0.67881
45.1122	0.03165	1.33584	1.14389	0.95307	0.79942	0.67842
45.2037	0.03136	1.33279	1.14156	0.9516	0.79859	0.67802
45.2951	0.03107	1.32975	1.13924	0.95013	0.79776	0.67762
45.3865	0.03078	1.3267	1.13691	0.94865	0.79692	0.67721
45.478	0.03049	1.32365	1.13458	0.94718	0.79609	0.6768
45.5694	0.03021	1.3206	1.13225	0.9457	0.79525	0.67639
45.6609	0.02992	1.31755	1.12991	0.94422	0.7944	0.67598
45.7523	0.02964	1.31449	1.12758	0.94274	0.79356	0.67557
45.8437	0.02936	1.31144	1.12525	0.94126	0.79271	0.67515
45.9352	0.02909	1.30838	1.12292	0.93978	0.79186	0.67473
46.0266	0.02881	1.30532	1.12059	0.9383	0.79101	0.6743
46.118	0.02854	1.30226	1.11825	0.93681	0.79015	0.67388
46.2095	0.02826	1.2992	1.11592	0.93532	0.7893	0.67345
46.3009	0.02799	1.29614	1.11358	0.93383	0.78844	0.67302
46.3924	0.02773	1.29307	1.11125	0.93234	0.78757	0.67258
46.4838	0.02746	1.29001	1.10892	0.93085	0.78671	0.67215
46.5752	0.0272	1.28695	1.10658	0.92936	0.78584	0.67171
46.6667	0.02693	1.28388	1.10425	0.92786	0.78497	0.67127
46.7581	0.02667	1.28081	1.10191	0.92636	0.7841	0.67082
46.8495	0.02641	1.27774	1.09958	0.92487	0.78323	0.67037
46.941	0.02616	1.27467	1.09724	0.92337	0.78235	0.66993
47.0324	0.0259	1.2716	1.09491	0.92187	0.78148	0.66947
47.1239	0.02565	1.26853	1.09257	0.92037	0.7806	0.66902
47.2153	0.0254	1.26546	1.09023	0.91886	0.77971	0.66856
47.3067	0.02515	1.26238	1.0879	0.91736	0.77883	0.6681
47.3982	0.0249	1.25931	1.08556	0.91585	0.77794	0.66764
47.4896	0.02465	1.25623	1.08323	0.91435	0.77706	0.66718
47.581	0.02441	1.25316	1.08089	0.91284	0.77617	0.66671
47.6725	0.02417	1.25008	1.07856	0.91133	0.77527	0.66625
47.7639	0.02393	1.247	1.07622	0.90982	0.77438	0.66578
47.8554	0.02369	1.24392	1.07389	0.90831	0.77348	0.6653
47.9468	0.02345	1.24084	1.07155	0.9068	0.77259	0.66483
48.0382	0.02322	1.23776	1.06922	0.90529	0.77169	0.66435
48.1297	0.02298	1.23468	1.06688	0.90377	0.77078	0.66387
48.2211	0.02275	1.2316	1.06455	0.90226	0.76988	0.66339
48.3126	0.02252	1.22851	1.06221	0.90074	0.76897	0.66291
48.404	0.0223	1.22543	1.05988	0.89923	0.76807	0.66242
48.4954	0.02207	1.22234	1.05754	0.89771	0.76716	0.66193
48.5869	0.02185	1.21926	1.05521	0.89619	0.76625	0.66144
48.6783	0.02162	1.21618	1.05288	0.89467	0.76533	0.66095
48.7697	0.0214	1.21309	1.05054	0.89315	0.76442	0.66045
48.8612	0.02118	1.21	1.04821	0.89163	0.7635	0.65996
48.9526	0.02097	1.20692	1.04588	0.89011	0.76258	0.65946
49.0441	0.02075	1.20383	1.04355	0.88859	0.76166	0.65896
49.1355	0.02054	1.20074	1.04122	0.88707	0.76074	0.65846
49.2269	0.02033	1.19765	1.03889	0.88554	0.75982	0.65795
49.3184	0.02012	1.19456	1.03656	0.88402	0.7589	0.65744
49.4098	0.01991	1.19147	1.03423	0.88249	0.75797	0.65693
49.5012	0.0197	1.18838	1.0319	0.88097	0.75704	0.65642
49.5927	0.01949	1.18529	1.02957	0.87944	0.75611	0.65591
49.6841	0.01929	1.1822	1.02724	0.87791	0.75518	0.6554
49.7756	0.01909	1.17911	1.02491	0.87639	0.75425	0.65488
49.867	0.01889	1.17602	1.02259	0.87486	0.75331	0.65436
49.9584	0.01869	1.17292	1.02026	0.87333	0.75238	0.65384
50.0499	0.0185	1.16983	1.01794	0.8718	0.75144	0.65332
50.1413	0.0183	1.16674	1.01561	0.87027	0.7505	0.65279
50.2328	0.01811	1.16365	1.01329	0.86874	0.74956	0.65227
50.3242	0.01792	1.16055	1.01096	0.86721	0.74862	0.65174
50.4156	0.01773	1.15746	1.00864	0.86568	0.74768	0.65121
50.5071	0.01754	1.15437	1.00632	0.86415	0.74674	0.65068
50.5985	0.01735	1.15127	1.004	0.86262	0.74579	0.65015
50.6899	0.01717	1.14818	1.00168	0.86109	0.74485	0.64961
50.7814	0.01698	1.14509	0.99936	0.85956	0.7439	0.64907
50.8728	0.0168	1.14199	0.99704	0.85803	0.74295	0.64854
50.9643	0.01662	1.1389	0.99473	0.85649	0.742	0.648
51.0557	0.01644	1.13581	0.99241	0.85496	0.74105	0.64745
51.1471	0.01626	1.13272	0.9901	0.85343	0.74009	0.64691
51.2386	0.01609	1.12962	0.98778	0.85189	0.73914	0.64636
51.33	0.01591	1.12653	0.98547	0.85036	0.73819	0.64582
51.4215	0.01574	1.12344	0.98316	0.84883	0.73723	0.64527
51.5129	0.01557	1.12034	0.98085	0.84729	0.73627	0.64472
51.6043	0.0154	1.11725	0.97854	0.84576	0.73531	0.64417
51.6958	0.01524	1.11416	0.97623	0.84423	0.73435	0.64361
51.7872	0.01507	1.11106	0.97392	0.84269	0.73339	0.64306
51.8786	0.0149	1.10797	0.97161	0.84116	0.73243	0.6425
51.9701	0.01474	1.10488	0.96931	0.83963	0.73147	0.64194
52.0615	0.01458	1.10179	0.967	0.83809	0.7305	0.64138
52.1529	0.01442	1.0987	0.9647	0.83656	0.72954	0.64082
52.2444	0.01426	1.09561	0.9624	0.83502	0.72857	0.64026
52.3358	0.0141	1.09252	0.9601	0.83349	0.72761	0.6397
52.4273	0.01395	1.08943	0.9578	0.83196	0.72664	0.63913
52.5187	0.01379	1.08635	0.9555	0.83042	0.72567	0.63856
52.6101	0.01364	1.08326	0.95321	0.82889	0.7247	0.638
52.7016	0.01349	1.08017	0.95091	0.82736	0.72373	0.63743
52.793	0.01334	1.07708	0.94862	0.82582	0.72276	0.63685
52.8845	0.01319	1.07399	0.94633	0.82429	0.72179	0.63628
52.9759	0.01304	1.07091	0.94404	0.82276	0.72081	0.63571
53.0673	0.0129	1.06783	0.94175	0.82122	0.71984	0.63513
53.1588	0.01275	1.06474	0.93946	0.81969	0.71886	0.63455
53.2502	0.01261	1.06166	0.93718	0.81816	0.71789	0.63398
53.3417	0.01247	1.05858	0.93489	0.81663	0.71691	0.6334
53.4331	0.01233	1.0555	0.93261	0.81509	0.71593	0.63282
53.5245	0.01219	1.05241	0.93033	0.81356	0.71495	0.63223
53.616	0.01205	1.04933	0.92805	0.81203	0.71398	0.63165
53.7074	0.01192	1.04625	0.92577	0.8105	0.713	0.63106
53.7988	0.01178	1.04318	0.92349	0.80897	0.71202	0.63048
53.8903	0.01165	1.0401	0.92122	0.80744	0.71103	0.62989
53.9817	0.01152	1.03702	0.91894	0.80591	0.71005	0.6293
54.0731	0.01139	1.03395	0.91667	0.80438	0.70907	0.62871
54.1646	0.01126	1.03087	0.9144	0.80285	0.70809	0.62812
54.256	0.01113	1.0278	0.91214	0.80132	0.7071	0.62753
54.3475	0.011	1.02473	0.90987	0.79979	0.70612	0.62694
54.4389	0.01088	1.02166	0.90761	0.79827	0.70513	0.62634
54.5303	0.01075	1.01859	0.90534	0.79674	0.70415	0.62575
54.6218	0.01063	1.01552	0.90308	0.79521	0.70316	0.62515
54.7132	0.01051	1.01246	0.90083	0.79369	0.70217	0.62455
54.8047	0.01039	1.00939	0.89857	0.79216	0.70119	0.62395
54.8961	0.01027	1.00633	0.89631	0.79064	0.7002	0.62335
54.9875	0.01015	1.00326	0.89406	0.78911	0.69921	0.62275
55.079	0.01003	1.0002	0.89181	0.78759	0.69822	0.62215
55.1704	0.00991	0.99714	0.88956	0.78606	0.69723	0.62154
55.2619	0.0098	0.99408	0.88731	0.78454	0.69624	0.62094
55.3533	0.00969	0.99103	0.88507	0.78302	0.69525	0.62033
55.4447	0.00957	0.98797	0.88283	0.7815	0.69426	0.61973
55.5362	0.00946	0.98492	0.88059	0.77998	0.69327	0.61912
55.6276	0.00935	0.98187	0.87835	0.77846	0.69228	0.61851
55.719	0.00924	0.97882	0.87611	0.77694	0.69128	0.6179
55.8105	0.00914	0.97577	0.87388	0.77542	0.69029	0.61729
55.9019	0.00903	0.97272	0.87164	0.7739	0.6893	0.61668
55.9933	0.00892	0.96968	0.86941	0.77238	0.68831	0.61606
56.0848	0.00882	0.96663	0.86718	0.77087	0.68731	0.61545
56.1762	0.00872	0.96359	0.86496	0.76935	0.68632	0.61484
56.2677	0.00861	0.96055	0.86274	0.76784	0.68532	0.61422
56.3591	0.00851	0.95751	0.86051	0.76632	0.68433	0.6136
56.4505	0.00841	0.95448	0.8583	0.76481	0.68333	0.61299
56.542	0.00831	0.95144	0.85608	0.7633	0.68234	0.61237
56.6334	0.00822	0.94841	0.85386	0.76178	0.68134	0.61175
56.7249	0.00812	0.94538	0.85165	0.76027	0.68035	0.61113
56.8163	0.00802	0.94236	0.84944	0.75876	0.67935	0.61051
56.9077	0.00793	0.93933	0.84723	0.75725	0.67835	0.60989
56.9992	0.00783	0.93631	0.84503	0.75575	0.67736	0.60926
57.0906	0.00774	0.93329	0.84283	0.75424	0.67636	0.60864
57.182	0.00765	0.93027	0.84063	0.75273	0.67536	0.60802
57.2735	0.00756	0.92725	0.83843	0.75123	0.67437	0.60739
57.3649	0.00747	0.92424	0.83623	0.74972	0.67337	0.60677
57.4564	0.00738	0.92122	0.83404	0.74822	0.67237	0.60614
57.5478	0.00729	0.91822	0.83185	0.74672	0.67138	0.60551
57.6392	0.0072	0.91521	0.82966	0.74522	0.67038	0.60488
57.7307	0.00712	0.91221	0.82748	0.74371	0.66938	0.60425
57.8221	0.00703	0.9092	0.82529	0.74222	0.66838	0.60363
57.9136	0.00695	0.9062	0.82311	0.74072	0.66738	0.603
58.005	0.00687	0.90321	0.82094	0.73922	0.66639	0.60236
58.0964	0.00678	0.90021	0.81876	0.73772	0.66539	0.60173
58.1879	0.0067	0.89722	0.81659	0.73623	0.66439	0.6011
58.2793	0.00662	0.89423	0.81442	0.73473	0.66339	0.60047
58.3707	0.00654	0.89124	0.81225	0.73324	0.66239	0.59983
58.4622	0.00646	0.88826	0.81009	0.73175	0.66139	0.5992
58.5536	0.00638	0.88528	0.80792	0.73026	0.6604	0.59856
58.645	0.00631	0.8823	0.80577	0.72877	0.6594	0.59793
58.7365	0.00623	0.87933	0.80361	0.72728	0.6584	0.59729
58.8279	0.00615	0.87636	0.80146	0.72579	0.6574	0.59665
58.9194	0.00608	0.87339	0.79931	0.72431	0.6564	0.59602
59.0108	0.00601	0.87042	0.79716	0.72282	0.6554	0.59538
59.1022	0.00593	0.86746	0.79501	0.72134	0.6544	0.59474
59.1937	0.00586	0.8645	0.79287	0.71985	0.65341	0.5941
59.2851	0.00579	0.86154	0.79073	0.71837	0.65241	0.59346
59.3766	0.00572	0.85859	0.78859	0.71689	0.65141	0.59282
59.468	0.00565	0.85563	0.78646	0.71541	0.65041	0.59218
59.5594	0.00558	0.85269	0.78433	0.71394	0.64941	0.59154
59.6509	0.00551	0.84974	0.7822	0.71246	0.64842	0.5909
59.7423	0.00544	0.8468	0.78007	0.71098	0.64742	0.59025
59.8338	0.00538	0.84387	0.77795	0.70951	0.64642	0.58961
59.9252	0.00531	0.84093	0.77583	0.70804	0.64542	0.58897
60.0166	0.00525	0.838	0.77372	0.70657	0.64443	0.58832
60.1081	0.00518	0.83507	0.7716	0.7051	0.64343	0.58768
60.1995	0.00512	0.83215	0.76949	0.70363	0.64243	0.58703
60.2909	0.00506	0.82923	0.76738	0.70216	0.64144	0.58639
60.3824	0.00499	0.82631	0.76528	0.7007	0.64044	0.58574
60.4738	0.00493	0.8234	0.76318	0.69923	0.63944	0.5851
60.5652	0.00487	0.82049	0.76108	0.69777	0.63845	0.58445
60.6567	0.00481	0.81758	0.75898	0.69631	0.63745	0.5838
60.7481	0.00475	0.81468	0.75689	0.69485	0.63646	0.58315
60.8396	0.00469	0.81178	0.7548	0.69339	0.63546	0.58251
60.931	0.00463	0.80889	0.75272	0.69193	0.63447	0.58186
61.0224	0.00458	0.80599	0.75063	0.69047	0.63347	0.58121
61.1139	0.00452	0.80311	0.74855	0.68902	0.63248	0.58056
61.2053	0.00446	0.80022	0.74648	0.68757	0.63148	0.57991
61.2968	0.00441	0.79734	0.7444	0.68611	0.63049	0.57926
61.3882	0.00435	0.79447	0.74233	0.68466	0.6295	0.57861
61.4796	0.0043	0.7916	0.74026	0.68321	0.6285	0.57796
61.5711	0.00425	0.78873	0.7382	0.68177	0.62751	0.57731
61.6625	0.00419	0.78586	0.73614	0.68032	0.62652	0.57666
61.754	0.00414	0.783	0.73408	0.67888	0.62553	0.57601
61.8454	0.00409	0.78015	0.73203	0.67743	0.62453	0.57535
61.9368	0.00404	0.7773	0.72998	0.67599	0.62354	0.5747
62.0283	0.00399	0.77445	0.72793	0.67455	0.62255	0.57405
62.1197	0.00394	0.77161	0.72588	0.67311	0.62156	0.5734
62.2111	0.00389	0.76877	0.72384	0.67168	0.62057	0.57275
62.3026	0.00384	0.76594	0.7218	0.67024	0.61958	0.57209
62.394	0.00379	0.76311	0.71977	0.66881	0.61859	0.57144
62.4855	0.00374	0.76028	0.71774	0.66738	0.6176	0.57079
62.5769	0.0037	0.75746	0.71571	0.66595	0.61661	0.57013
62.6683	0.00365	0.75464	0.71368	0.66452	0.61563	0.56948
62.7598	0.00361	0.75183	0.71166	0.66309	0.61464	0.56882
62.8512	0.00356	0.74902	0.70964	0.66166	0.61365	0.56817
62.9426	0.00352	0.74622	0.70763	0.66024	0.61266	0.56751
63.0341	0.00347	0.74342	0.70562	0.65882	0.61168	0.56686
63.1255	0.00343	0.74063	0.70361	0.6574	0.61069	0.5662
63.217	0.00338	0.73784	0.70161	0.65598	0.60971	0.56555
63.3084	0.00334	0.73506	0.6996	0.65456	0.60872	0.56489
63.3998	0.0033	0.73228	0.69761	0.65314	0.60774	0.56424
63.4913	0.00326	0.7295	0.69561	0.65173	0.60675	0.56358
63.5827	0.00322	0.72673	0.69362	0.65032	0.60577	0.56293
63.6741	0.00318	0.72396	0.69163	0.64891	0.60479	0.56227
63.7656	0.00314	0.7212	0.68965	0.6475	0.60381	0.56162
63.857	0.0031	0.71845	0.68767	0.64609	0.60283	0.56096
63.9485	0.00306	0.71569	0.68569	0.64468	0.60184	0.5603
64.0399	0.00302	0.71295	0.68372	0.64328	0.60086	0.55965
64.1313	0.00298	0.71021	0.68175	0.64188	0.59988	0.55899
64.2228	0.00294	0.70747	0.67978	0.64048	0.59891	0.55834
64.3142	0.0029	0.70474	0.67782	0.63908	0.59793	0.55768
64.4056	0.00287	0.70202	0.67586	0.63768	0.59695	0.55702
64.4971	0.00283	0.6993	0.6739	0.63629	0.59597	0.55637
64.5885	0.00279	0.69658	0.67195	0.63489	0.59499	0.55571
64.68	0.00276	0.69387	0.67	0.6335	0.59402	0.55505
64.7714	0.00272	0.69116	0.66806	0.63211	0.59304	0.5544
64.8628	0.00269	0.68846	0.66611	0.63072	0.59207	0.55374
64.9543	0.00266	0.68577	0.66418	0.62934	0.59109	0.55308
65.0457	0.00262	0.68308	0.66224	0.62795	0.59012	0.55243
65.1372	0.00259	0.6804	0.66031	0.62657	0.58915	0.55177
65.2286	0.00255	0.67772	0.65838	0.62519	0.58818	0.55111
65.32	0.00252	0.67504	0.65646	0.62381	0.5872	0.55046
65.4115	0.00249	0.67238	0.65454	0.62243	0.58623	0.5498
65.5029	0.00246	0.66971	0.65262	0.62105	0.58526	0.54914
65.5944	0.00243	0.66706	0.65071	0.61968	0.58429	0.54849
65.6858	0.0024	0.66441	0.6488	0.61831	0.58332	0.54783
65.7772	0.00236	0.66176	0.64689	0.61694	0.58236	0.54717
65.8687	0.00233	0.65912	0.64499	0.61557	0.58139	0.54652
65.9601	0.0023	0.65648	0.64309	0.6142	0.58042	0.54586
66.0515	0.00227	0.65385	0.6412	0.61284	0.57946	0.5452
66.143	0.00225	0.65123	0.63931	0.61147	0.57849	0.54455
66.2344	0.00222	0.64861	0.63742	0.61011	0.57753	0.54389
66.3259	0.00219	0.646	0.63554	0.60875	0.57656	0.54324
66.4173	0.00216	0.64339	0.63366	0.6074	0.5756	0.54258
66.5087	0.00213	0.64079	0.63178	0.60604	0.57464	0.54193
66.6002	0.0021	0.6382	0.62991	0.60469	0.57368	0.54127
66.6916	0.00208	0.63561	0.62804	0.60334	0.57272	0.54061
66.783	0.00205	0.63303	0.62617	0.60199	0.57176	0.53996
66.8745	0.00202	0.63045	0.62431	0.60064	0.5708	0.5393
66.9659	0.002	0.62788	0.62245	0.59929	0.56984	0.53865
67.0574	0.00197	0.62531	0.6206	0.59795	0.56889	0.53799
67.1488	0.00195	0.62275	0.61875	0.59661	0.56793	0.53734
67.2402	0.00192	0.62019	0.6169	0.59527	0.56697	0.53669
67.3317	0.0019	0.61765	0.61506	0.59393	0.56602	0.53603
67.4231	0.00187	0.61511	0.61322	0.59259	0.56507	0.53538
67.5145	0.00185	0.61257	0.61138	0.59126	0.56411	0.53472
67.606	0.00182	0.61004	0.60955	0.58993	0.56316	0.53407
67.6974	0.0018	0.60752	0.60772	0.5886	0.56221	0.53342
67.7889	0.00178	0.605	0.6059	0.58727	0.56126	0.53276
67.8803	0.00175	0.60249	0.60408	0.58594	0.56031	0.53211
67.9717	0.00173	0.59998	0.60226	0.58462	0.55936	0.53146
68.0632	0.00171	0.59748	0.60045	0.58329	0.55841	0.5308
68.1546	0.00169	0.59499	0.59864	0.58197	0.55747	0.53015
68.246	0.00167	0.5925	0.59684	0.58066	0.55652	0.5295
68.3375	0.00164	0.59002	0.59503	0.57934	0.55558	0.52885
68.4289	0.00162	0.58754	0.59324	0.57802	0.55463	0.5282
68.5204	0.0016	0.58508	0.59144	0.57671	0.55369	0.52755
68.6118	0.00158	0.58261	0.58965	0.5754	0.55275	0.52689
68.7032	0.00156	0.58016	0.58787	0.57409	0.55181	0.52624
68.7947	0.00154	0.57771	0.58608	0.57279	0.55087	0.52559
68.8861	0.00152	0.57527	0.5843	0.57148	0.54993	0.52494
68.9776	0.0015	0.57283	0.58253	0.57018	0.54899	0.52429
69.069	0.00148	0.5704	0.58076	0.56888	0.54805	0.52364
69.1604	0.00146	0.56797	0.57899	0.56758	0.54711	0.52299
69.2519	0.00144	0.56556	0.57723	0.56628	0.54618	0.52235
69.3433	0.00142	0.56314	0.57547	0.56499	0.54524	0.5217
69.4347	0.0014	0.56074	0.57371	0.5637	0.54431	0.52105
69.5262	0.00139	0.55834	0.57196	0.56241	0.54338	0.5204
69.6176	0.00137	0.55595	0.57021	0.56112	0.54245	0.51975
69.7091	0.00135	0.55356	0.56847	0.55983	0.54152	0.51911
69.8005	0.00133	0.55118	0.56673	0.55855	0.54059	0.51846
69.8919	0.00131	0.54881	0.56499	0.55727	0.53966	0.51781
69.9834	0.0013	0.54645	0.56326	0.55599	0.53873	0.51717
70.0748	0.00128	0.54409	0.56153	0.55471	0.53781	0.51652
70.1663	0.00126	0.54173	0.5598	0.55343	0.53688	0.51588
70.2577	0.00125	0.53939	0.55808	0.55216	0.53596	0.51523
70.3491	0.00123	0.53705	0.55636	0.55089	0.53503	0.51459
70.4406	0.00122	0.53471	0.55465	0.54962	0.53411	0.51394
70.532	0.0012	0.53239	0.55294	0.54835	0.53319	0.5133
70.6234	0.00118	0.53007	0.55123	0.54708	0.53227	0.51265
70.7149	0.00117	0.52775	0.54953	0.54582	0.53135	0.51201
70.8063	0.00115	0.52545	0.54783	0.54456	0.53043	0.51137
70.8978	0.00114	0.52315	0.54614	0.5433	0.52951	0.51073
70.9892	0.00112	0.52085	0.54444	0.54204	0.5286	0.51009
71.0806	0.00111	0.51857	0.54276	0.54079	0.52768	0.50944
71.1721	0.00109	0.51629	0.54107	0.53953	0.52677	0.5088
71.2635	0.00108	0.51401	0.5394	0.53828	0.52586	0.50816
71.355	0.00106	0.51175	0.53772	0.53704	0.52495	0.50752
71.4464	0.00105	0.50949	0.53605	0.53579	0.52404	0.50688
71.5378	0.00104	0.50723	0.53438	0.53454	0.52313	0.50624
71.6293	0.00102	0.50498	0.53272	0.5333	0.52222	0.50561
71.7207	0.00101	0.50275	0.53106	0.53206	0.52131	0.50497
71.8121	0.000996775	0.50051	0.5294	0.53082	0.52041	0.50433
71.9036	0.000983652	0.49829	0.52775	0.52959	0.5195	0.50369
71.995	0.000970709	0.49607	0.5261	0.52836	0.5186	0.50306
72.0864	0.000957943	0.49385	0.52445	0.52712	0.5177	0.50242
72.1779	0.000945347	0.49165	0.52281	0.52589	0.5168	0.50179
72.2693	0.000932916	0.48945	0.52118	0.52467	0.51589	0.50115
72.3608	0.000920645	0.48726	0.51954	0.52344	0.515	0.50052
72.4522	0.000908529	0.48507	0.51791	0.52222	0.5141	0.49988
72.5436	0.000896562	0.48289	0.51629	0.521	0.5132	0.49925
72.6351	0.000884738	0.48072	0.51466	0.51978	0.51231	0.49862
72.7265	0.000873053	0.47855	0.51305	0.51856	0.51141	0.49798
72.818	0.000861546	0.4764	0.51143	0.51735	0.51052	0.49735
72.9094	0.000850192	0.47424	0.50982	0.51614	0.50963	0.49672
73.0008	0.000838991	0.4721	0.50822	0.51493	0.50874	0.49609
73.0923	0.000827938	0.46996	0.50661	0.51372	0.50785	0.49546
73.1837	0.000817029	0.46783	0.50501	0.51251	0.50696	0.49483
73.2751	0.000806258	0.46571	0.50342	0.51131	0.50607	0.4942
73.3666	0.00079562	0.46359	0.50183	0.51011	0.50519	0.49357
73.458	0.00078511	0.46148	0.50024	0.50891	0.5043	0.49295
73.5495	0.000774723	0.45937	0.49866	0.50771	0.50342	0.49232
73.6409	0.000764453	0.45728	0.49708	0.50652	0.50254	0.49169
73.7323	0.000754297	0.45519	0.4955	0.50533	0.50166	0.49107
73.8238	0.000744248	0.4531	0.49393	0.50414	0.50078	0.49044
73.9152	0.000734492	0.45103	0.49236	0.50295	0.4999	0.48982
74.0066	0.000724824	0.44896	0.4908	0.50176	0.49902	0.48919
74.0981	0.000715278	0.4469	0.48924	0.50058	0.49814	0.48857
74.1895	0.00070585	0.44484	0.48768	0.4994	0.49727	0.48795
74.281	0.000696537	0.44279	0.48613	0.49822	0.4964	0.48732
74.3724	0.000687332	0.44075	0.48458	0.49704	0.49552	0.4867
74.4638	0.000678233	0.43871	0.48303	0.49587	0.49465	0.48608
74.5553	0.000669234	0.43669	0.48149	0.4947	0.49378	0.48546
74.6467	0.00066033	0.43466	0.47995	0.49353	0.49292	0.48484
74.7382	0.000651518	0.43265	0.47842	0.49236	0.49205	0.48422
74.8296	0.000642793	0.43064	0.47689	0.49119	0.49118	0.4836
74.921	0.00063415	0.42864	0.47536	0.49003	0.49032	0.48299
75.0125	0.000625892	0.42665	0.47384	0.48887	0.48945	0.48237
75.1039	0.000617669	0.42466	0.47232	0.48771	0.48859	0.48175
75.1953	0.000609542	0.42268	0.47081	0.48655	0.48773	0.48114
75.2868	0.000601506	0.4207	0.4693	0.4854	0.48687	0.48052
75.3782	0.000593559	0.41874	0.46779	0.48424	0.48602	0.47991
75.4697	0.000585696	0.41678	0.46629	0.48309	0.48516	0.4793
75.5611	0.000577914	0.41482	0.46479	0.48195	0.4843	0.47868
75.6525	0.00057021	0.41288	0.46329	0.4808	0.48345	0.47807
75.744	0.000562579	0.41094	0.4618	0.47966	0.4826	0.47746
75.8354	0.000555018	0.40901	0.46031	0.47852	0.48175	0.47685
75.9269	0.000547523	0.40708	0.45883	0.47738	0.4809	0.47624
76.0183	0.000540091	0.40516	0.45735	0.47624	0.48005	0.47563
76.1097	0.000533103	0.40325	0.45587	0.47511	0.4792	0.47502
76.2012	0.000526115	0.40134	0.4544	0.47398	0.47835	0.47441
76.2926	0.0005192	0.39944	0.45293	0.47285	0.47751	0.47381
76.384	0.000512353	0.39755	0.45146	0.47172	0.47667	0.4732
76.4755	0.000505573	0.39567	0.45	0.47059	0.47582	0.47259
76.5669	0.000498858	0.39379	0.44854	0.46947	0.47498	0.47199
76.6583	0.000492204	0.39192	0.44709	0.46835	0.47414	0.47138
76.7498	0.000485609	0.39005	0.44564	0.46723	0.47331	0.47078
76.8412	0.00047907	0.38819	0.44419	0.46612	0.47247	0.47018
76.9327	0.000472586	0.38634	0.44275	0.465	0.47164	0.46958
77.0241	0.000466152	0.3845	0.44131	0.46389	0.4708	0.46898
77.1155	0.000459768	0.38266	0.43987	0.46278	0.46997	0.46838
77.207	0.000453851	0.38083	0.43844	0.46167	0.46914	0.46778
77.2984	0.000447914	0.37901	0.43701	0.46057	0.46831	0.46718
77.3899	0.000442029	0.37719	0.43559	0.45947	0.46748	0.46658
77.4813	0.000436195	0.37538	0.43417	0.45837	0.46666	0.46598
77.5727	0.000430411	0.37357	0.43275	0.45727	0.46583	0.46539
77.6642	0.000424676	0.37178	0.43134	0.45617	0.46501	0.46479
77.7556	0.000418988	0.36998	0.42993	0.45508	0.46418	0.4642
77.847	0.000413346	0.3682	0.42852	0.45399	0.46336	0.4636
77.9385	0.000407748	0.36642	0.42712	0.4529	0.46254	0.46301
78.0299	0.000402194	0.36465	0.42572	0.45182	0.46173	0.46242
78.1214	0.000396681	0.36289	0.42433	0.45073	0.46091	0.46183
78.2128	0.000391208	0.36113	0.42294	0.44965	0.46009	0.46124
78.3042	0.000386186	0.35938	0.42155	0.44857	0.45928	0.46065
78.3957	0.000381136	0.35763	0.42017	0.44749	0.45847	0.46006
78.4871	0.000376124	0.3559	0.41879	0.44642	0.45766	0.45947
78.5786	0.00037115	0.35417	0.41741	0.44535	0.45685	0.45888
78.67	0.000366214	0.35244	0.41604	0.44428	0.45604	0.4583
78.7614	0.000361316	0.35072	0.41467	0.44321	0.45523	0.45771
78.8529	0.000356455	0.34901	0.41331	0.44214	0.45443	0.45712
78.9443	0.000351631	0.34731	0.41195	0.44108	0.45362	0.45654
79.0357	0.000346844	0.34561	0.41059	0.44002	0.45282	0.45596
79.1272	0.000342095	0.34392	0.40924	0.43896	0.45202	0.45538
79.2186	0.000337382	0.34223	0.40789	0.43791	0.45122	0.4548
79.3101	0.000332706	0.34055	0.40654	0.43685	0.45042	0.45421
79.4015	0.000328425	0.33888	0.4052	0.4358	0.44963	0.45364
79.4929	0.000324122	0.33721	0.40386	0.43475	0.44883	0.45306
79.5844	0.000319847	0.33556	0.40253	0.4337	0.44804	0.45248
79.6758	0.000315602	0.3339	0.40119	0.43266	0.44725	0.4519
79.7673	0.000311387	0.33226	0.39987	0.43162	0.44646	0.45133
79.8587	0.000307203	0.33062	0.39854	0.43058	0.44567	0.45075
79.9501	0.00030305	0.32898	0.39722	0.42954	0.44488	0.45018
80.0416	0.000298931	0.32736	0.39591	0.42851	0.4441	0.4496
80.133	0.000294845	0.32574	0.39459	0.42747	0.44331	0.44903
80.2244	0.000290794	0.32412	0.39328	0.42644	0.44253	0.44846
80.3159	0.000286779	0.32251	0.39198	0.42541	0.44175	0.44789
80.4073	0.000282799	0.32091	0.39068	0.42439	0.44097	0.44732
80.4988	0.000279135	0.31932	0.38938	0.42337	0.44019	0.44675
80.5902	0.000275458	0.31773	0.38808	0.42234	0.43941	0.44618
80.6816	0.000271805	0.31615	0.38679	0.42133	0.43864	0.44562
80.7731	0.000268177	0.31457	0.3855	0.42031	0.43786	0.44505
80.8645	0.000264575	0.313	0.38422	0.4193	0.43709	0.44449
80.9559	0.000261001	0.31144	0.38294	0.41828	0.43632	0.44392
81.0474	0.000257458	0.30988	0.38166	0.41728	0.43555	0.44336
81.1388	0.000253946	0.30833	0.38039	0.41627	0.43478	0.4428
81.2303	0.000250467	0.30678	0.37912	0.41526	0.43402	0.44224
81.3217	0.000247023	0.30525	0.37786	0.41426	0.43325	0.44168
81.4131	0.000243616	0.30371	0.37659	0.41326	0.43249	0.44112
81.5046	0.000240247	0.30219	0.37534	0.41226	0.43173	0.44056
81.596	0.000237093	0.30067	0.37408	0.41127	0.43097	0.44
81.6874	0.000233942	0.29916	0.37283	0.41028	0.43021	0.43945
81.7789	0.000230812	0.29765	0.37158	0.40929	0.42946	0.43889
81.8703	0.000227707	0.29615	0.37034	0.4083	0.4287	0.43834
81.9618	0.000224627	0.29465	0.3691	0.40731	0.42795	0.43778
82.0532	0.000221576	0.29316	0.36786	0.40633	0.42719	0.43723
82.1446	0.000218555	0.29168	0.36663	0.40535	0.42644	0.43668
82.2361	0.000215566	0.2902	0.3654	0.40437	0.4257	0.43613
82.3275	0.000212613	0.28873	0.36417	0.40339	0.42495	0.43558
82.4189	0.000209696	0.28727	0.36295	0.40242	0.4242	0.43503
82.5104	0.000206818	0.28581	0.36173	0.40145	0.42346	0.43449
82.6018	0.000203981	0.28436	0.36052	0.40048	0.42272	0.43394
82.6933	0.000201255	0.28291	0.35931	0.39951	0.42198	0.43339
82.7847	0.000198545	0.28147	0.3581	0.39855	0.42124	0.43285
82.8761	0.000195857	0.28004	0.35689	0.39759	0.4205	0.43231
82.9676	0.000193195	0.27861	0.35569	0.39663	0.41976	0.43176
83.059	0.00019056	0.27719	0.35449	0.39567	0.41903	0.43122
83.1505	0.000187955	0.27577	0.3533	0.39472	0.41829	0.43068
83.2419	0.000185383	0.27436	0.35211	0.39377	0.41756	0.43014
83.3333	0.000182846	0.27296	0.35092	0.39282	0.41683	0.42961
83.4248	0.000180345	0.27156	0.34974	0.39187	0.41611	0.42907
83.5162	0.000177884	0.27017	0.34856	0.39092	0.41538	0.42853
83.6077	0.000175465	0.26878	0.34739	0.38998	0.41465	0.428
83.6991	0.000173089	0.2674	0.34621	0.38904	0.41393	0.42746
83.7905	0.000170726	0.26603	0.34505	0.3881	0.41321	0.42693
83.882	0.000168387	0.26466	0.34388	0.38717	0.41249	0.4264
83.9734	0.000166074	0.2633	0.34272	0.38623	0.41177	0.42587
84.0648	0.00016379	0.26194	0.34156	0.3853	0.41105	0.42534
84.1563	0.000161536	0.26059	0.34041	0.38437	0.41034	0.42481
84.2477	0.000159314	0.25924	0.33925	0.38345	0.40963	0.42428
84.3392	0.000157128	0.2579	0.33811	0.38252	0.40891	0.42376
84.4306	0.000154978	0.25657	0.33696	0.3816	0.4082	0.42323
84.522	0.000152868	0.25524	0.33582	0.38068	0.40749	0.42271
84.6135	0.0001508	0.25392	0.33469	0.37977	0.40679	0.42218
84.7049	0.000148775	0.2526	0.33355	0.37885	0.40608	0.42166
84.7963	0.000146797	0.25129	0.33242	0.37794	0.40538	0.42114
84.8878	0.000144745	0.24998	0.3313	0.37703	0.40468	0.42062
84.9792	0.000142723	0.24869	0.33017	0.37613	0.40398	0.4201
85.0707	0.000140731	0.24739	0.32905	0.37522	0.40328	0.41958
85.1621	0.00013877	0.2461	0.32794	0.37432	0.40258	0.41907
85.2535	0.000136843	0.24482	0.32682	0.37342	0.40189	0.41855
85.345	0.000134951	0.24354	0.32572	0.37252	0.40119	0.41804
85.4364	0.000133096	0.24227	0.32461	0.37163	0.4005	0.41752
85.5279	0.00013128	0.24101	0.32351	0.37074	0.39981	0.41701
85.6193	0.000129505	0.23975	0.32241	0.36985	0.39912	0.4165
85.7107	0.000127773	0.23849	0.32131	0.36896	0.39843	0.41599
85.8022	0.000126086	0.23724	0.32022	0.36808	0.39775	0.41548
85.8936	0.000124445	0.236	0.31913	0.36719	0.39706	0.41497
85.985	0.000122666	0.23476	0.31805	0.36631	0.39638	0.41447
86.0765	0.000120916	0.23353	0.31697	0.36543	0.3957	0.41396
86.1679	0.000119199	0.2323	0.31589	0.36456	0.39502	0.41345
86.2593	0.000117517	0.23108	0.31482	0.36369	0.39435	0.41295
86.3508	0.000115871	0.22987	0.31375	0.36282	0.39367	0.41245
86.4422	0.000114262	0.22865	0.31268	0.36195	0.393	0.41195
86.5337	0.000112691	0.22745	0.31162	0.36108	0.39233	0.41145
86.6251	0.000111161	0.22625	0.31055	0.36022	0.39166	0.41095
86.7165	0.000109672	0.22506	0.3095	0.35936	0.39099	0.41045
86.808	0.000108225	0.22387	0.30844	0.3585	0.39032	0.40995
86.8994	0.000106823	0.22268	0.30739	0.35764	0.38966	0.40946
86.9909	0.000105465	0.22151	0.30635	0.35679	0.38899	0.40896
87.0823	0.000103926	0.22033	0.3053	0.35594	0.38833	0.40847
87.1737	0.000102412	0.21917	0.30426	0.35509	0.38767	0.40798
87.2652	0.000100934	0.218	0.30323	0.35424	0.38701	0.40749
87.3566	9.9493e-05	0.21685	0.3022	0.3534	0.38636	0.407
87.448	9.80888e-05	0.21569	0.30117	0.35256	0.3857	0.40651
87.5395	9.67227e-05	0.21455	0.30014	0.35172	0.38505	0.40602
87.6309	9.53953e-05	0.21341	0.29912	0.35088	0.3844	0.40554
87.7224	9.41074e-05	0.21227	0.2981	0.35005	0.38375	0.40505
87.8138	9.28596e-05	0.21114	0.29708	0.34922	0.3831	0.40457
87.9052	9.16528e-05	0.21002	0.29607	0.34839	0.38245	0.40409
87.9967	9.04876e-05	0.2089	0.29506	0.34756	0.38181	0.4036
88.0881	8.93647e-05	0.20778	0.29405	0.34673	0.38117	0.40312
88.1796	8.80398e-05	0.20667	0.29305	0.34591	0.38052	0.40264
88.271	8.67328e-05	0.20557	0.29205	0.34509	0.37988	0.40217
88.3624	8.54627e-05	0.20447	0.29106	0.34428	0.37925	0.40169
88.4539	8.42298e-05	0.20337	0.29007	0.34346	0.37861	0.40121
88.5453	8.30342e-05	0.20228	0.28908	0.34265	0.37798	0.40074
88.6367	8.1876e-05	0.2012	0.28809	0.34184	0.37734	0.40027
88.7282	8.07552e-05	0.20012	0.28711	0.34103	0.37671	0.39979
88.8196	7.96721e-05	0.19905	0.28613	0.34023	0.37608	0.39932
88.9111	7.86267e-05	0.19798	0.28516	0.33942	0.37546	0.39885
89.0025	7.76192e-05	0.19691	0.28418	0.33862	0.37483	0.39839
89.0939	7.66496e-05	0.19586	0.28322	0.33783	0.37421	0.39792
89.1854	7.57181e-05	0.1948	0.28225	0.33703	0.37359	0.39745
89.2768	7.4584e-05	0.19375	0.28129	0.33624	0.37297	0.39699
89.3683	7.34595e-05	0.19271	0.28033	0.33545	0.37235	0.39652
89.4597	7.23716e-05	0.19167	0.27938	0.33466	0.37173	0.39606
89.5511	7.132e-05	0.19064	0.27842	0.33387	0.37112	0.3956
89.6426	7.03041e-05	0.18961	0.27748	0.33309	0.3705	0.39514
89.734	6.93236e-05	0.18858	0.27653	0.33231	0.36989	0.39468
89.8254	6.83781e-05	0.18756	0.27559	0.33153	0.36928	0.39423
89.9169	6.74671e-05	0.18655	0.27465	0.33075	0.36867	0.39377
90.0083	6.65902e-05	0.18554	0.27372	0.32998	0.36807	0.39331
90.0998	6.57471e-05	0.18454	0.27278	0.32921	0.36746	0.39286
90.1912	6.49372e-05	0.18354	0.27186	0.32844	0.36686	0.39241
90.2826	6.41602e-05	0.18254	0.27093	0.32767	0.36626	0.39196
90.3741	6.31956e-05	0.18155	0.27001	0.32691	0.36566	0.39151
90.4655	6.22331e-05	0.18057	0.26909	0.32615	0.36506	0.39106
90.5569	6.13052e-05	0.17959	0.26818	0.32539	0.36447	0.39061
90.6484	6.04112e-05	0.17861	0.26726	0.32463	0.36387	0.39016
90.7398	5.95503e-05	0.17764	0.26636	0.32388	0.36328	0.38972
90.8313	5.87215e-05	0.17667	0.26545	0.32313	0.36269	0.38927
90.9227	5.79241e-05	0.17571	0.26455	0.32238	0.3621	0.38883
91.0141	5.71571e-05	0.17475	0.26365	0.32163	0.36152	0.38839
91.1056	5.64198e-05	0.1738	0.26276	0.32089	0.36093	0.38795
91.197	5.57113e-05	0.17286	0.26186	0.32015	0.36035	0.38751
91.2884	5.50307e-05	0.17191	0.26097	0.31941	0.35977	0.38707
91.3799	5.43773e-05	0.17097	0.26009	0.31867	0.35919	0.38664
91.4713	5.35624e-05	0.17004	0.25921	0.31794	0.35861	0.3862
91.5628	5.27435e-05	0.16911	0.25833	0.3172	0.35803	0.38577
91.6542	5.19562e-05	0.16819	0.25745	0.31647	0.35746	0.38534
91.7456	5.11993e-05	0.16727	0.25658	0.31575	0.35689	0.3849
91.8371	5.04717e-05	0.16635	0.25571	0.31502	0.35632	0.38447
91.9285	4.97721e-05	0.16544	0.25485	0.3143	0.35575	0.38405
92.0199	4.90994e-05	0.16454	0.25398	0.31358	0.35518	0.38362
92.1114	4.84526e-05	0.16364	0.25312	0.31286	0.35462	0.38319
92.2028	4.78304e-05	0.16274	0.25227	0.31215	0.35405	0.38277
92.2943	4.72317e-05	0.16185	0.25142	0.31144	0.35349	0.38234
92.3857	4.66553e-05	0.16096	0.25057	0.31073	0.35293	0.38192
92.4771	4.61002e-05	0.16008	0.24972	0.31002	0.35237	0.3815
92.5686	4.54159e-05	0.1592	0.24888	0.30931	0.35182	0.38108
92.66	4.47244e-05	0.15833	0.24804	0.30861	0.35126	0.38066
92.7515	4.40603e-05	0.15746	0.2472	0.30791	0.35071	0.38024
92.8429	4.34223e-05	0.15659	0.24637	0.30721	0.35016	0.37983
92.9343	4.2809e-05	0.15573	0.24554	0.30652	0.34961	0.37941
93.0258	4.22192e-05	0.15487	0.24471	0.30582	0.34906	0.379
93.1172	4.16514e-05	0.15402	0.24389	0.30513	0.34852	0.37859
93.2087	4.11045e-05	0.15317	0.24307	0.30445	0.34797	0.37818
93.3001	4.0577e-05	0.15233	0.24225	0.30376	0.34743	0.37777
93.3915	4.00676e-05	0.15149	0.24144	0.30308	0.34689	0.37736
93.483	3.95751e-05	0.15066	0.24063	0.3024	0.34635	0.37695
93.5744	3.9098e-05	0.14983	0.23982	0.30172	0.34582	0.37655
93.6658	3.85265e-05	0.149	0.23902	0.30104	0.34528	0.37614
93.7573	3.79472e-05	0.14818	0.23821	0.30037	0.34475	0.37574
93.8487	3.73907e-05	0.14736	0.23742	0.2997	0.34422	0.37534
93.9402	3.68554e-05	0.14655	0.23662	0.29903	0.34369	0.37494
94.0316	3.634e-05	0.14574	0.23583	0.29836	0.34316	0.37454
94.123	3.58432e-05	0.14494	0.23504	0.2977	0.34264	0.37414
94.2145	3.53635e-05	0.14414	0.23426	0.29704	0.34211	0.37375
94.3059	3.48996e-05	0.14334	0.23348	0.29638	0.34159	0.37335
94.3973	3.44501e-05	0.14255	0.2327	0.29572	0.34107	0.37296
94.4888	3.40135e-05	0.14176	0.23192	0.29507	0.34055	0.37256
94.5802	3.35886e-05	0.14098	0.23115	0.29442	0.34004	0.37217
94.6716	3.31739e-05	0.1402	0.23038	0.29377	0.33952	0.37178
94.7631	3.26984e-05	0.13942	0.22961	0.29312	0.33901	0.37139
94.8545	3.22174e-05	0.13865	0.22885	0.29248	0.3385	0.37101
94.946	3.17541e-05	0.13788	0.22809	0.29183	0.33799	0.37062
95.0374	3.13072e-05	0.13712	0.22734	0.2912	0.33748	0.37024
95.1288	3.08753e-05	0.13636	0.22658	0.29056	0.33698	0.36985
95.2203	3.04571e-05	0.13561	0.22583	0.28992	0.33648	0.36947
95.3117	3.00512e-05	0.13486	0.22508	0.28929	0.33597	0.36909
95.4032	2.96564e-05	0.13411	0.22434	0.28866	0.33547	0.36871
95.4946	2.92712e-05	0.13337	0.2236	0.28804	0.33498	0.36833
95.586	2.88944e-05	0.13263	0.22286	0.28741	0.33448	0.36796
95.6775	2.85246e-05	0.1319	0.22213	0.28679	0.33399	0.36758
95.7689	2.81604e-05	0.13117	0.2214	0.28617	0.33349	0.36721
95.8603	2.77655e-05	0.13044	0.22067	0.28555	0.333	0.36684
95.9518	2.73697e-05	0.12972	0.21994	0.28494	0.33252	0.36647
96.0432	2.69867e-05	0.129	0.21922	0.28432	0.33203	0.3661
96.1347	2.66153e-05	0.12829	0.2185	0.28371	0.33154	0.36573
96.2261	2.62543e-05	0.12758	0.21779	0.28311	0.33106	0.36536
96.3175	2.59025e-05	0.12687	0.21708	0.2825	0.33058	0.36499
96.409	2.55586e-05	0.12617	0.21637	0.2819	0.3301	0.36463
96.5004	2.52215e-05	0.12547	0.21566	0.2813	0.32962	0.36427
96.5918	2.48898e-05	0.12477	0.21496	0.2807	0.32915	0.3639
96.6833	2.45624e-05	0.12408	0.21426	0.2801	0.32867	0.36354
96.7747	2.42382e-05	0.1234	0.21356	0.27951	0.3282	0.36319
96.8662	2.39157e-05	0.12271	0.21287	0.27892	0.32773	0.36283
96.9576	2.35877e-05	0.12203	0.21217	0.27833	0.32726	0.36247
97.049	2.3265e-05	0.12136	0.21149	0.27775	0.3268	0.36212
97.1405	2.29506e-05	0.12069	0.2108	0.27716	0.32633	0.36176
97.2319	2.26434e-05	0.12002	0.21012	0.27658	0.32587	0.36141
97.3234	2.23425e-05	0.11936	0.20944	0.276	0.32541	0.36106
97.4148	2.20466e-05	0.1187	0.20877	0.27543	0.32495	0.36071
97.5062	2.17549e-05	0.11804	0.20809	0.27485	0.32449	0.36036
97.5977	2.14662e-05	0.11739	0.20743	0.27428	0.32404	0.36002
97.6891	2.11794e-05	0.11674	0.20676	0.27371	0.32358	0.35967
97.7806	2.08934e-05	0.11609	0.2061	0.27315	0.32313	0.35933
97.872	2.06073e-05	0.11545	0.20544	0.27258	0.32268	0.35898
97.9634	2.032e-05	0.11481	0.20478	0.27202	0.32223	0.35864
98.0549	2.0047e-05	0.11418	0.20413	0.27146	0.32179	0.3583
98.1463	1.97864e-05	0.11355	0.20348	0.27091	0.32134	0.35796
98.2377	1.95301e-05	0.11292	0.20283	0.27035	0.3209	0.35763
98.3292	1.92773e-05	0.1123	0.20218	0.2698	0.32046	0.35729
98.4206	1.90271e-05	0.11168	0.20154	0.26925	0.32002	0.35696
98.5121	1.87785e-05	0.11107	0.2009	0.26871	0.31958	0.35662
98.6035	1.85307e-05	0.11045	0.20027	0.26816	0.31915	0.35629
98.6949	1.82829e-05	0.10984	0.19963	0.26762	0.31872	0.35596
98.7864	1.8034e-05	0.10924	0.199	0.26708	0.31829	0.35563
98.8778	1.77832e-05	0.10864	0.19838	0.26654	0.31786	0.3553
98.9692	1.75297e-05	0.10804	0.19775	0.26601	0.31743	0.35498
99.0607	1.72725e-05	0.10745	0.19713	0.26548	0.317	0.35465
99.1521	1.70444e-05	0.10686	0.19652	0.26495	0.31658	0.35433
99.2436	1.68361e-05	0.10627	0.1959	0.26442	0.31616	0.35401
99.335	1.66288e-05	0.10569	0.19529	0.26389	0.31574	0.35369
99.4264	1.64217e-05	0.10511	0.19468	0.26337	0.31532	0.35337
99.5179	1.62141e-05	0.10453	0.19408	0.26285	0.3149	0.35305
99.6093	1.60054e-05	0.10396	0.19347	0.26233	0.31449	0.35273
99.7007	1.57947e-05	0.10339	0.19288	0.26182	0.31408	0.35242
99.7922	1.55815e-05	0.10282	0.19228	0.2613	0.31367	0.3521
99.8836	1.53649e-05	0.10226	0.19169	0.26079	0.31326	0.35179
99.9751	1.51443e-05	0.1017	0.1911	0.26029	0.31285	0.35148
100.067	1.4919e-05	0.10115	0.19051	0.25978	0.31245	0.35117
100.158	1.46882e-05	0.10059	0.18992	0.25928	0.31204	0.35086
100.249	1.44965e-05	0.10005	0.18934	0.25878	0.31164	0.35056
100.341	1.43318e-05	0.0995	0.18876	0.25828	0.31124	0.35025
100.432	1.41653e-05	0.09896	0.18819	0.25778	0.31085	0.34995
100.524	1.39965e-05	0.09842	0.18762	0.25729	0.31045	0.34965
100.615	1.38247e-05	0.09789	0.18705	0.2568	0.31006	0.34934
100.707	1.36495e-05	0.09735	0.18648	0.25631	0.30966	0.34904
100.798	1.34703e-05	0.09683	0.18592	0.25582	0.30927	0.34875
100.889	1.32866e-05	0.0963	0.18536	0.25534	0.30889	0.34845
100.981	1.30978e-05	0.09578	0.1848	0.25486	0.3085	0.34815
101.072	1.29034e-05	0.09526	0.18424	0.25438	0.30812	0.34786
101.164	1.2703e-05	0.09475	0.18369	0.2539	0.30773	0.34757
101.255	1.24958e-05	0.09423	0.18314	0.25343	0.30735	0.34728
101.347	1.23334e-05	0.09373	0.1826	0.25296	0.30697	0.34699
101.438	1.22047e-05	0.09322	0.18205	0.25249	0.3066	0.3467
101.53	1.20721e-05	0.09272	0.18151	0.25202	0.30622	0.34641
101.621	1.1935e-05	0.09222	0.18098	0.25155	0.30585	0.34612
101.712	1.17932e-05	0.09173	0.18044	0.25109	0.30548	0.34584
101.804	1.16462e-05	0.09123	0.17991	0.25063	0.30511	0.34556
101.895	1.14937e-05	0.09074	0.17938	0.25018	0.30474	0.34528
101.987	1.13353e-05	0.09026	0.17886	0.24972	0.30438	0.345
102.078	1.11706e-05	0.08978	0.17834	0.24927	0.30401	0.34472
102.17	1.09993e-05	0.0893	0.17782	0.24882	0.30365	0.34444
102.261	1.08209e-05	0.08882	0.1773	0.24837	0.30329	0.34416
102.352	1.06352e-05	0.08835	0.17679	0.24792	0.30293	0.34389
102.444	1.04965e-05	0.08788	0.17628	0.24748	0.30258	0.34362
102.535	1.03973e-05	0.08741	0.17577	0.24704	0.30222	0.34335
102.627	1.02924e-05	0.08695	0.17526	0.2466	0.30187	0.34308
102.718	1.01817e-05	0.08649	0.17476	0.24617	0.30152	0.34281
102.81	1.00649e-05	0.08603	0.17426	0.24573	0.30117	0.34254
102.901	9.94178e-06	0.08558	0.17377	0.2453	0.30083	0.34227
102.993	9.81206e-06	0.08513	0.17327	0.24487	0.30048	0.34201
103.084	9.67553e-06	0.08468	0.17278	0.24445	0.30014	0.34175
103.175	9.53193e-06	0.08423	0.1723	0.24402	0.2998	0.34148
103.267	9.38101e-06	0.08379	0.17181	0.2436	0.29946	0.34122
103.358	9.22255e-06	0.08335	0.17133	0.24318	0.29912	0.34097
103.45	9.05628e-06	0.08292	0.17085	0.24277	0.29879	0.34071
103.541	8.93686e-06	0.08249	0.17037	0.24235	0.29845	0.34045
103.633	8.8615e-06	0.08206	0.1699	0.24194	0.29812	0.3402
103.724	8.77944e-06	0.08163	0.16943	0.24153	0.29779	0.33994
103.815	8.69055e-06	0.08121	0.16896	0.24113	0.29746	0.33969
103.907	8.59468e-06	0.08079	0.1685	0.24072	0.29714	0.33944
103.998	8.49171e-06	0.08037	0.16804	0.24032	0.29681	0.33919
104.09	8.3815e-06	0.07995	0.16758	0.23992	0.29649	0.33895
104.181	8.26392e-06	0.07954	0.16712	0.23952	0.29617	0.3387
104.273	8.13882e-06	0.07914	0.16667	0.23913	0.29585	0.33846
104.364	8.00609e-06	0.07873	0.16622	0.23873	0.29554	0.33821
104.456	7.86558e-06	0.07833	0.16577	0.23834	0.29522	0.33797
104.547	7.71715e-06	0.07793	0.16533	0.23796	0.29491	0.33773
104.638	7.56068e-06	0.07753	0.16489	0.23757	0.2946	0.33749
104.73	7.55737e-06	0.07714	0.16445	0.23719	0.29429	0.33725
104.821	7.4939e-06	0.07675	0.16401	0.23681	0.29398	0.33702
104.913	7.423e-06	0.07636	0.16358	0.23643	0.29368	0.33678
105.004	7.34462e-06	0.07597	0.16315	0.23605	0.29337	0.33655
105.096	7.25871e-06	0.07559	0.16272	0.23568	0.29307	0.33632
105.187	7.16522e-06	0.07521	0.1623	0.23531	0.29277	0.33609
105.278	7.06409e-06	0.07484	0.16187	0.23494	0.29247	0.33586
105.37	6.95529e-06	0.07446	0.16145	0.23457	0.29218	0.33563
105.461	6.83876e-06	0.07409	0.16104	0.23421	0.29188	0.33541
105.553	6.71445e-06	0.07372	0.16062	0.23385	0.29159	0.33518
105.644	6.58231e-06	0.07336	0.16021	0.23349	0.2913	0.33496
105.736	6.44229e-06	0.073	0.15981	0.23313	0.29101	0.33474
105.827	6.45095e-06	0.07264	0.1594	0.23277	0.29073	0.33452
105.919	6.40259e-06	0.07228	0.159	0.23242	0.29044	0.3343
106.01	6.3465e-06	0.07193	0.1586	0.23207	0.29016	0.33408
106.101	6.28271e-06	0.07158	0.1582	0.23173	0.28988	0.33386
106.193	6.21122e-06	0.07123	0.15781	0.23138	0.2896	0.33365
106.284	6.13206e-06	0.07088	0.15742	0.23104	0.28932	0.33344
106.376	6.04524e-06	0.07054	0.15703	0.2307	0.28905	0.33322
106.467	5.95078e-06	0.0702	0.15664	0.23036	0.28878	0.33301
106.559	5.84869e-06	0.06986	0.15626	0.23002	0.2885	0.3328
106.65	5.739e-06	0.06953	0.15588	0.22969	0.28824	0.3326
106.741	5.62171e-06	0.0692	0.1555	0.22936	0.28797	0.33239
106.833	5.49684e-06	0.06887	0.15513	0.22903	0.2877	0.33219
106.924	5.51347e-06	0.06854	0.15476	0.2287	0.28744	0.33198
107.016	5.47732e-06	0.06822	0.15439	0.22838	0.28718	0.33178
107.107	5.43338e-06	0.0679	0.15402	0.22806	0.28692	0.33158
107.199	5.38173e-06	0.06758	0.15366	0.22774	0.28666	0.33138
107.29	5.32244e-06	0.06726	0.1533	0.22742	0.2864	0.33118
107.382	5.25557e-06	0.06695	0.15294	0.22711	0.28615	0.33099
107.473	5.18119e-06	0.06664	0.15259	0.2268	0.2859	0.33079
107.564	5.09937e-06	0.06633	0.15223	0.22649	0.28565	0.3306
107.656	5.01017e-06	0.06603	0.15188	0.22618	0.2854	0.33041
107.747	4.91367e-06	0.06572	0.15154	0.22587	0.28515	0.33022
107.839	4.80992e-06	0.06542	0.15119	0.22557	0.2849	0.33003
107.93	4.699e-06	0.06513	0.15085	0.22527	0.28466	0.32984
108.022	4.72054e-06	0.06483	0.15051	0.22497	0.28442	0.32966
108.113	4.69421e-06	0.06454	0.15018	0.22468	0.28418	0.32947
108.204	4.66024e-06	0.06425	0.14985	0.22438	0.28394	0.32929
108.296	4.61872e-06	0.06397	0.14951	0.22409	0.28371	0.32911
108.387	4.56976e-06	0.06368	0.14919	0.22381	0.28347	0.32893
108.479	4.51346e-06	0.0634	0.14886	0.22352	0.28324	0.32875
108.57	4.44993e-06	0.06312	0.14854	0.22324	0.28301	0.32857
108.662	4.37928e-06	0.06284	0.14822	0.22295	0.28278	0.3284
108.753	4.30159e-06	0.06257	0.1479	0.22267	0.28256	0.32822
108.845	4.21699e-06	0.0623	0.14759	0.2224	0.28233	0.32805
108.936	4.12556e-06	0.06203	0.14728	0.22212	0.28211	0.32788
109.027	4.02743e-06	0.06176	0.14697	0.22185	0.28189	0.32771
109.119	4.05168e-06	0.0615	0.14666	0.22158	0.28167	0.32754
109.21	4.03327e-06	0.06124	0.14636	0.22131	0.28146	0.32737
109.302	4.00749e-06	0.06098	0.14606	0.22105	0.28124	0.32721
109.393	3.97447e-06	0.06073	0.14576	0.22079	0.28103	0.32704
109.485	3.93432e-06	0.06047	0.14547	0.22053	0.28082	0.32688
109.576	3.88718e-06	0.06022	0.14517	0.22027	0.28061	0.32672
109.668	3.83317e-06	0.05997	0.14488	0.22001	0.2804	0.32656
109.759	3.7724e-06	0.05973	0.1446	0.21976	0.28019	0.3264
109.85	3.70502e-06	0.05948	0.14431	0.21951	0.27999	0.32624
109.942	3.63112e-06	0.05924	0.14403	0.21926	0.27979	0.32608
110.033	3.55085e-06	0.059	0.14375	0.21901	0.27959	0.32593
110.125	3.46433e-06	0.05877	0.14348	0.21877	0.27939	0.32578
110.216	3.48987e-06	0.05853	0.1432	0.21853	0.2792	0.32563
110.308	3.4779e-06	0.0583	0.14293	0.21829	0.279	0.32548
110.399	3.45895e-06	0.05807	0.14266	0.21805	0.27881	0.32533
110.49	3.43313e-06	0.05785	0.1424	0.21781	0.27862	0.32518
110.582	3.40058e-06	0.05762	0.14213	0.21758	0.27843	0.32503
110.673	3.36142e-06	0.0574	0.14187	0.21735	0.27824	0.32489
110.765	3.31578e-06	0.05718	0.14162	0.21712	0.27806	0.32475
110.856	3.2638e-06	0.05696	0.14136	0.2169	0.27787	0.32461
110.948	3.20559e-06	0.05675	0.14111	0.21667	0.27769	0.32447
111.039	3.1413e-06	0.05654	0.14086	0.21645	0.27751	0.32433
111.131	3.07104e-06	0.05633	0.14061	0.21623	0.27734	0.32419
111.222	2.99495e-06	0.05612	0.14037	0.21602	0.27716	0.32405
111.313	3.02096e-06	0.05591	0.14013	0.2158	0.27699	0.32392
111.405	3.01435e-06	0.05571	0.13989	0.21559	0.27681	0.32379
111.496	3.00117e-06	0.05551	0.13965	0.21538	0.27664	0.32366
111.588	2.98155e-06	0.05531	0.13942	0.21517	0.27648	0.32353
111.679	2.95559e-06	0.05512	0.13918	0.21497	0.27631	0.3234
111.771	2.92343e-06	0.05492	0.13896	0.21477	0.27615	0.32327
111.862	2.88519e-06	0.05473	0.13873	0.21457	0.27598	0.32314
111.953	2.84098e-06	0.05454	0.13851	0.21437	0.27582	0.32302
112.045	2.79093e-06	0.05436	0.13829	0.21417	0.27566	0.3229
112.136	2.73517e-06	0.05417	0.13807	0.21398	0.27551	0.32278
112.228	2.67381e-06	0.05399	0.13785	0.21379	0.27535	0.32266
112.319	2.60697e-06	0.05381	0.13764	0.2136	0.2752	0.32254
112.411	2.63311e-06	0.05364	0.13743	0.21341	0.27505	0.32242
112.502	2.63106e-06	0.05346	0.13722	0.21323	0.2749	0.3223
112.594	2.62287e-06	0.05329	0.13702	0.21305	0.27475	0.32219
112.685	2.60863e-06	0.05312	0.13681	0.21287	0.2746	0.32208
112.776	2.58845e-06	0.05295	0.13661	0.21269	0.27446	0.32197
112.868	2.56245e-06	0.05278	0.13642	0.21252	0.27432	0.32186
112.959	2.53073e-06	0.05262	0.13622	0.21234	0.27418	0.32175
113.051	2.4934e-06	0.05246	0.13603	0.21217	0.27404	0.32164
113.142	2.45057e-06	0.0523	0.13584	0.212	0.2739	0.32153
113.234	2.40234e-06	0.05214	0.13565	0.21184	0.27377	0.32143
113.325	2.34882e-06	0.05199	0.13547	0.21167	0.27363	0.32133
113.416	2.29012e-06	0.05184	0.13529	0.21151	0.2735	0.32123
113.508	2.31632e-06	0.05169	0.13511	0.21135	0.27337	0.32113
113.599	2.31826e-06	0.05154	0.13493	0.2112	0.27324	0.32103
113.691	2.31443e-06	0.05139	0.13476	0.21104	0.27312	0.32093
113.782	2.30494e-06	0.05125	0.13459	0.21089	0.27299	0.32083
113.874	2.28988e-06	0.05111	0.13442	0.21074	0.27287	0.32074
113.965	2.26932e-06	0.05097	0.13425	0.21059	0.27275	0.32065
114.057	2.24337e-06	0.05083	0.13409	0.21045	0.27263	0.32055
114.148	2.21211e-06	0.0507	0.13393	0.2103	0.27252	0.32046
114.239	2.17564e-06	0.05057	0.13377	0.21016	0.2724	0.32038
114.331	2.13404e-06	0.05044	0.13361	0.21002	0.27229	0.32029
114.422	2.08741e-06	0.05031	0.13346	0.20989	0.27218	0.3202
114.514	2.03583e-06	0.05018	0.13331	0.20975	0.27207	0.32012
114.605	2.06217e-06	0.05006	0.13316	0.20962	0.27196	0.32004
114.697	2.06768e-06	0.04994	0.13301	0.20949	0.27186	0.31995
114.788	2.06778e-06	0.04982	0.13287	0.20936	0.27175	0.31987
114.879	2.06255e-06	0.0497	0.13273	0.20924	0.27165	0.3198
114.971	2.05204e-06	0.04959	0.13259	0.20912	0.27155	0.31972
115.062	2.03635e-06	0.04948	0.13246	0.209	0.27145	0.31964
115.154	2.01553e-06	0.04936	0.13232	0.20888	0.27136	0.31957
115.245	1.98966e-06	0.04926	0.13219	0.20876	0.27126	0.31949
115.337	1.95881e-06	0.04915	0.13207	0.20865	0.27117	0.31942
115.428	1.92305e-06	0.04905	0.13194	0.20854	0.27108	0.31935
115.52	1.88245e-06	0.04894	0.13182	0.20843	0.27099	0.31928
115.611	1.83709e-06	0.04884	0.1317	0.20832	0.2709	0.31922
115.702	1.86375e-06	0.04875	0.13158	0.20822	0.27082	0.31915
115.794	1.87257e-06	0.04865	0.13146	0.20811	0.27074	0.31909
115.885	1.87628e-06	0.04856	0.13135	0.20801	0.27065	0.31902
115.977	1.87494e-06	0.04847	0.13124	0.20791	0.27057	0.31896
116.068	1.86859e-06	0.04838	0.13113	0.20782	0.2705	0.3189
116.16	1.85729e-06	0.04829	0.13103	0.20772	0.27042	0.31884
116.251	1.84109e-06	0.0482	0.13093	0.20763	0.27034	0.31878
116.342	1.82004e-06	0.04812	0.13083	0.20754	0.27027	0.31873
116.434	1.79419e-06	0.04804	0.13073	0.20746	0.2702	0.31867
116.525	1.7636e-06	0.04796	0.13063	0.20737	0.27013	0.31862
116.617	1.72831e-06	0.04789	0.13054	0.20729	0.27007	0.31857
116.708	1.68838e-06	0.04781	0.13045	0.20721	0.27	0.31852
116.8	1.7156e-06	0.04774	0.13036	0.20713	0.26994	0.31847
116.891	1.72759e-06	0.04767	0.13028	0.20706	0.26987	0.31842
116.983	1.73473e-06	0.0476	0.13019	0.20698	0.26981	0.31837
117.074	1.73703e-06	0.04753	0.13011	0.20691	0.26976	0.31833
117.165	1.73455e-06	0.04747	0.13004	0.20684	0.2697	0.31828
117.257	1.7273e-06	0.04741	0.12996	0.20677	0.26965	0.31824
117.348	1.71531e-06	0.04735	0.12989	0.20671	0.26959	0.3182
117.44	1.69863e-06	0.04729	0.12982	0.20665	0.26954	0.31816
117.531	1.67727e-06	0.04723	0.12975	0.20659	0.26949	0.31812
117.623	1.65127e-06	0.04718	0.12969	0.20653	0.26945	0.31809
117.714	1.62066e-06	0.04713	0.12962	0.20647	0.2694	0.31805
117.805	1.58548e-06	0.04708	0.12956	0.20642	0.26936	0.31802
117.897	1.61355e-06	0.04703	0.12951	0.20637	0.26932	0.31799
117.988	1.62869e-06	0.04699	0.12945	0.20632	0.26927	0.31795
118.08	1.63917e-06	0.04694	0.1294	0.20627	0.26924	0.31793
118.171	1.645e-06	0.0469	0.12935	0.20623	0.2692	0.3179
118.263	1.64619e-06	0.04686	0.1293	0.20618	0.26917	0.31787
118.354	1.64274e-06	0.04682	0.12925	0.20614	0.26913	0.31784
118.446	1.63468e-06	0.04679	0.12921	0.20611	0.2691	0.31782
118.537	1.622e-06	0.04676	0.12917	0.20607	0.26907	0.3178
118.628	1.60472e-06	0.04672	0.12913	0.20604	0.26904	0.31778
118.72	1.58284e-06	0.04669	0.1291	0.206	0.26902	0.31776
118.811	1.55639e-06	0.04667	0.12906	0.20597	0.26899	0.31774
118.903	1.52536e-06	0.04664	0.12903	0.20595	0.26897	0.31772
118.994	1.55445e-06	0.04662	0.12901	0.20592	0.26895	0.3177
119.086	1.57272e-06	0.0466	0.12898	0.2059	0.26893	0.31769
119.177	1.58654e-06	0.04658	0.12896	0.20588	0.26892	0.31768
119.269	1.59589e-06	0.04656	0.12894	0.20586	0.2689	0.31767
119.36	1.60076e-06	0.04655	0.12892	0.20584	0.26889	0.31766
119.451	1.60114e-06	0.04653	0.1289	0.20583	0.26888	0.31765
119.543	1.59701e-06	0.04652	0.12889	0.20582	0.26887	0.31764
119.634	1.58838e-06	0.04651	0.12888	0.20581	0.26886	0.31763
119.726	1.57522e-06	0.04651	0.12887	0.2058	0.26885	0.31763
119.817	1.55752e-06	0.0465	0.12886	0.2058	0.26885	0.31762
119.909	1.53527e-06	0.0465	0.12886	0.20579	0.26885	0.31762
120	1.50847e-06	0.0465	0.12886	0.20579	0.26885	0.31762

## Sheet: Fig. 1e
Free drug, rapid injection		Drug in NPs, rapid release		Free drug, slow injection		Drug in NPs, slow release
Time (min)	Concentration (arb. units)	Time (min)	Concentration (arb. units)	Time (min)	Concentration (arb. units)	Time (min)	Concentration (arb. units)
0	0	0	0	0	0	0	0
3.125e-06	-5.14631e-19	6.25e-07	-5.8917e-19	6.25e-05	4.22564e-13	2.5e-05	-7.66649e-13
4.14828e-06	-5.15159e-19	8.27286e-07	-5.8929e-19	8.45925e-05	4.23405e-13	3.17195e-05	-7.67112e-13
5.42738e-06	-5.15823e-19	1.08014e-06	-5.89438e-19	0.000112208	4.24457e-13	4.01188e-05	-7.6769e-13
7.02626e-06	-5.16651e-19	1.39621e-06	-5.89624e-19	0.000146728	4.25776e-13	5.0618e-05	-7.68414e-13
9.02486e-06	-5.17686e-19	1.7913e-06	-5.89856e-19	0.000189877	4.2743e-13	6.3742e-05	-7.69319e-13
1.15231e-05	-5.18983e-19	2.28517e-06	-5.90148e-19	0.000243814	4.29506e-13	8.0147e-05	-7.70452e-13
1.46459e-05	-5.20609e-19	2.90249e-06	-5.90512e-19	0.000311234	4.32113e-13	0.000100653	-7.71871e-13
1.85494e-05	-5.22648e-19	3.67415e-06	-5.90968e-19	0.00039551	4.35391e-13	0.000126286	-7.73647e-13
2.34288e-05	-5.25207e-19	4.63873e-06	-5.91538e-19	0.000500855	4.39519e-13	0.000158327	-7.75872e-13
2.9528e-05	-5.28424e-19	5.84444e-06	-5.92251e-19	0.000632537	4.44726e-13	0.000198378	-7.78661e-13
3.71521e-05	-5.32474e-19	7.05016e-06	-5.92965e-19	0.000797139	4.51307e-13	0.000248442	-7.8216e-13
4.66821e-05	-5.37576e-19	8.55731e-06	-5.93859e-19	0.001	4.59652e-13	0.000311023	-7.86552e-13
5.85947e-05	-5.44018e-19	1.04412e-05	-5.94979e-19	0.00126	4.70261e-13	0.000389248	-7.92072e-13
7.34854e-05	-5.52156e-19	1.27962e-05	-5.96381e-19	0.00158	4.83811e-13	0.000487029	-7.99019e-13
9.20988e-05	-5.6255e-19	1.57398e-05	-5.98138e-19	0.0019	4.9768e-13	0.000584811	-8.06016e-13
0.000115366	-5.75861e-19	1.94194e-05	-6.00342e-19	0.0023	5.15479e-13	0.000707037	-8.14838e-13
0.000138632	-5.90215e-19	2.40188e-05	-6.03109e-19	0.00271	5.33791e-13	0.000829264	-8.23743e-13
0.000167716	-6.08079e-19	2.97681e-05	-6.06585e-19	0.00321	5.57407e-13	0.000982048	-8.34985e-13
0.00020407	-6.30801e-19	3.55174e-05	-6.10081e-19	0.00384	5.88053e-13	0.00117	-8.49218e-13
0.000249513	-6.60461e-19	4.27041e-05	-6.1448e-19	0.00462	6.2811e-13	0.00141	-8.67295e-13
0.000294956	-6.91535e-19	5.16873e-05	-6.20021e-19	0.00541	6.70074e-13	0.00171	-8.90337e-13
0.000351759	-7.32017e-19	6.29165e-05	-6.27021e-19	0.00639	7.25149e-13	0.00201	-9.13879e-13
0.000422764	-7.85413e-19	7.69529e-05	-6.35877e-19	0.00761	7.99466e-13	0.00238	-9.44012e-13
0.000511519	-8.57779e-19	9.09893e-05	-6.44857e-19	0.00915	9.01042e-13	0.00285	-9.82787e-13
0.000622464	-9.59613e-19	0.000108535	-6.56256e-19	0.01068	1.00899e-12	0.00343	-1.03299e-12
0.000733408	-1.07435e-18	0.000130467	-6.70825e-19	0.0126	1.29089e-12	0.00416	-1.09844e-12
0.000872089	-1.23711e-18	0.000157881	-6.89506e-19	0.01499	2.71204e-12	0.00489	-1.16683e-12
0.00105	-1.47167e-18	0.00019215	-7.13641e-19	0.01799	6.68516e-12	0.0058	-1.25612e-12
0.00126	-1.83211e-18	0.000226419	-7.38631e-19	0.02173	2.02351e-11	0.00694	-1.37198e-12
0.00148	-2.27178e-18	0.000269254	-7.7092e-19	0.02547	5.24899e-11	0.00836	-1.50943e-12
0.00175	-3.00475e-18	0.000322799	-8.13179e-19	0.02921	1.15384e-10	0.01014	-1.54489e-12
0.00202	-3.96468e-18	0.00038973	-8.69156e-19	0.03389	2.60969e-10	0.01236	-8.01411e-13
0.00236	-5.56132e-18	0.00045666	-9.2898e-19	0.03857	5.07924e-10	0.01514	4.67002e-12
0.00278	-8.60497e-18	0.000540324	-1.00958e-18	0.04442	1.00573e-09	0.01792	2.28309e-11
0.00321	-1.3209e-17	0.000644903	-1.11989e-18	0.05027	1.75603e-09	0.02139	8.10212e-11
0.00373	-2.27817e-17	0.000775627	-1.27722e-18	0.05758	3.11078e-09	0.02487	2.15311e-10
0.0044	-7.67185e-17	0.000939032	-1.50392e-18	0.06489	4.97786e-09	0.02921	5.61749e-10
0.00522	7.81488e-16	0.0011	-1.77433e-18	0.07402	8.08386e-09	0.03355	1.20144e-09
0.00605	3.0533e-15	0.00131	-2.18242e-18	0.08316	1.2063e-08	0.03898	2.57882e-09
0.00708	2.17868e-14	0.00156	-2.83521e-18	0.09458	1.82807e-08	0.04441	4.76859e-09
0.00837	1.6308e-13	0.00188	-3.89785e-18	0.10886	2.79426e-08	0.05119	8.90065e-09
0.00999	1.27751e-12	0.00228	-5.8926e-18	0.1267	4.2824e-08	0.05798	1.4796e-08
0.01201	8.48056e-12	0.00268	-8.83241e-18	0.14901	6.55186e-08	0.06646	2.49032e-08
0.01453	4.76921e-11	0.00318	-1.18716e-17	0.1769	9.98274e-08	0.07494	3.82013e-08
0.01705	1.7042e-10	0.0038	-2.70337e-17	0.21175	1.51422e-07	0.08554	5.94406e-08
0.0202	6.13682e-10	0.00458	2.91936e-16	0.25532	2.28997e-07	0.09879	9.31301e-08
0.02336	1.65111e-09	0.00555	7.63498e-15	0.30978	3.46231e-07	0.11536	1.46038e-07
0.0273	4.44101e-09	0.00653	6.17132e-14	0.37786	5.25061e-07	0.13192	2.10391e-07
0.03124	9.77465e-09	0.00775	4.99332e-13	0.46296	8.01078e-07	0.15263	3.05973e-07
0.03617	2.17306e-08	0.00927	3.86517e-12	0.56933	1.23254e-06	0.17851	4.47707e-07
0.04109	4.14456e-08	0.01117	2.67843e-11	0.70229	1.91576e-06	0.21087	6.5791e-07
0.04725	8.00169e-08	0.01355	1.55256e-10	0.8685	3.01177e-06	0.25131	9.70694e-07
0.05341	1.36972e-07	0.01652	7.96106e-10	1.0347	4.39698e-06	0.30186	1.43947e-06
0.06111	2.37812e-07	0.01949	2.65471e-09	1.24246	6.57112e-06	0.36505	2.14949e-06
0.06881	3.74554e-07	0.02321	8.53548e-09	1.45022	9.27729e-06	0.44404	3.23885e-06
0.07843	5.99036e-07	0.02692	2.11804e-08	1.70991	1.34782e-05	0.54277	4.93364e-06
0.09046	9.65579e-07	0.03157	5.24457e-08	1.96961	1.86662e-05	0.6415	7.02019e-06
0.1055	1.55838e-06	0.03621	1.07993e-07	2.29423	2.66739e-05	0.76492	1.02179e-05
0.12053	2.29855e-06	0.04202	2.2371e-07	2.61885	3.65225e-05	0.91919	1.52073e-05
0.13933	3.42659e-06	0.04782	4.03034e-07	3.02462	5.16784e-05	1.07346	2.1383e-05
0.16282	5.14746e-06	0.05508	7.34265e-07	3.4304	7.02758e-05	1.2663	3.09186e-05
0.19219	7.78327e-06	0.06415	1.33921e-06	3.93762	9.88395e-05	1.45914	4.2638e-05
0.2289	1.18553e-05	0.07322	2.17719e-06	4.44483	0.000133826	1.70019	6.06482e-05
0.2656	1.68357e-05	0.08456	3.57586e-06	5	0.000180127	1.94124	8.27154e-05
0.31149	2.44448e-05	0.09873	5.90363e-06	5.63402	0.000244106	2.24256	0.000116565
0.35737	3.37356e-05	0.11291	8.9007e-06	6.42655	0.000342166	2.54387	0.000157994
0.41473	4.7986e-05	0.13062	1.36319e-05	7.41721	0.000495459	2.92051	0.000221502
0.47209	6.55009e-05	0.14834	1.95139e-05	8.40787	0.000685441	3.29715	0.000299194
0.54378	9.26173e-05	0.17048	2.86034e-05	9.6462	0.000978368	3.76795	0.000418218
0.61548	0.000126273	0.19263	3.97829e-05	10	0.00107	4.23875	0.000563687
0.7051	0.00017903	0.22031	5.70258e-05	11.2383	0.00145	4.82725	0.000786171
0.79472	0.000245388	0.24799	7.83067e-05	12.7862	0.00202	5	0.000860345
0.90675	0.000350767	0.2826	0.000111447	15	0.00302	5.73563	0.00123
1.04678	0.000524261	0.32585	0.000164822	16.9349	0.00409	6.47125	0.00168
1.18681	0.00075282	0.3691	0.00023373	19.3535	0.00566	7.39078	0.00237
1.36185	0.00113	0.42317	0.000345971	20	0.00613	8.5402	0.00345
1.53689	0.00164	0.47723	0.000492673	23.0233	0.00854	10	0.00518
1.75569	0.00249	0.54482	0.00073497	25	0.01031	11.4368	0.00728
1.97449	0.00362	0.6293	0.00115	28.7791	0.01409	13.2327	0.01049
2.24799	0.00554	0.71377	0.00172	30	0.01541	15	0.01424
2.58986	0.00889	0.81937	0.0027	33.7791	0.01976	16.796	0.01864
2.93173	0.01351	0.92497	0.00405	35	0.02125	19.0409	0.02492
3.06312	0.01562	1.05697	0.00636	40	0.02762	20	0.02784
3.19451	0.01789	1.18896	0.00949	45	0.03438	22.2449	0.0352
3.29883	0.01977	1.35396	0.01478	50	0.0414	25	0.04506
3.38763	0.0214	1.51896	0.02179	55	0.04857	27.8062	0.05589
3.47642	0.02305	1.72521	0.03321	60	0.05583	30	0.06481
3.58742	0.0251	1.93145	0.04768	65	0.0631	33.5077	0.07967
3.72617	0.02766	2.18926	0.06998	70	0.07034	35	0.08618
3.8996	0.03083	2.44707	0.09657	75	0.07752	40	0.10842
4.1164	0.03473	2.76933	0.13487	80	0.08461	45	0.13099
4.38739	0.03951	2.98378	0.16298	85	0.09159	50	0.15358
4.72612	0.04533	3.10372	0.17941	90	0.09846	55	0.17596
5	0.0499	3.22366	0.19617	95	0.10521	60	0.19796
5.42342	0.05674	3.3199	0.20972	100	0.11185	65	0.21947
5.9527	0.06489	3.41613	0.22328			70	0.24045
6.6143	0.07449	3.51237	0.23677			75	0.26085
7.4413	0.08562	3.63266	0.25344			80	0.28067
8.47505	0.09833	3.78303	0.27389			85	0.29993
9.50879	0.10984	3.97098	0.29875			90	0.31862
10	0.11492	4.20593	0.32863			95	0.33678
11.0337	0.12493	4.49962	0.36413			100	0.35443
12.0675	0.1341	4.86672	0.40565
13.1012	0.14254	5	0.41995
14.135	0.15033	5.45888	0.4663
15	0.1564	6.03248	0.51832
16.0338	0.16317	6.74949	0.57492
17.0675	0.16949	7.64574	0.63409
18.1012	0.17537	8.542	0.68209
19.135	0.18088	9.43825	0.72059
20	0.18521	10	0.74048
21.0338	0.19008	10.8963	0.76667
22.0675	0.19466	11.7925	0.78716
23.3597	0.19998	12.6888	0.80295
24.6519	0.2049	13.585	0.81493
25	0.20616	14.4813	0.82383
26.2922	0.21061	15	0.82778
27.9074	0.21571	15.8963	0.83298
29.5226	0.22033	16.7925	0.83647
30	0.22161	17.6888	0.83858
31.6152	0.22567	18.585	0.83958
33.6343	0.2302	19.4813	0.8397
35	0.23294	20	0.83942
37.019	0.23657	20.8962	0.83847
39.0381	0.23972	21.7925	0.83703
40	0.24107	22.6888	0.8352
42.5238	0.24416	23.585	0.83306
45	0.24664	24.4813	0.83067
48.1547	0.24908	25	0.82919
50	0.25016	25.8962	0.8265
53.9434	0.25175	27.0166	0.82295
55	0.25202	28.1369	0.81926
60	0.25253	29.2572	0.81545
65	0.25198	30	0.81288
70	0.25058	31.1203	0.80896
75	0.24849	32.2406	0.80499
80	0.24587	33.641	0.80001
85	0.24287	35	0.79516
90	0.23958	36.4004	0.79017
95	0.23611	37.8008	0.78519
100	0.23254	39.5513	0.77899
		40	0.77741
		41.7505	0.77126
		43.9386	0.76365
		45	0.75999
		47.1881	0.75249
		50	0.74295
		52.7351	0.73378
		55	0.72626
		57.7351	0.71727
		60	0.70989
		63.4189	0.69887
		65	0.69382
		70	0.67803
		75	0.66256
		80	0.64743
		85	0.63267
		90	0.61831
		95	0.60439
		100	0.59094

## Sheet: Fig. 2c
Hydrodynamic size (nm)	Number (%)
91.3	0
106	0
122	1.92
142	8.37
164	17.4
190	22.9
220	20.9
255	14.4
295	8.25
342	3.96
396	1.48
459	0.354
531	0.0426
615	0.000542
712	0
825	0
955	0
1110	0
1280	0
1480	0
1720	0
1990	0
2300	0
2670	0
3090	0
3580	0
4150	0
4800	0
5560	0
6440	0
7460	0
8630	0

## Sheet: Fig. 2d
Wavelength (nm)	Extinction (arb. units)
	ethanol	water	PBS
350	3.3107	3.16939	0.5298
352	3.2255	3.0785	0.49169
354	3.1698	3.12612	0.46347
356	3.0814	3.01881	0.44333
358	3.039	3.06722	0.42029
360	3.0151	3.01445	0.40184
362	2.9836	2.92139	0.38664
364	2.9584	2.90476	0.37133
366	2.93	2.83368	0.35203
368	2.8665	2.80932	0.33949
370	2.805	2.81328	0.32176
372	2.718	2.76903	0.30874
374	2.7002	2.67112	0.29595
376	2.6268	2.64142	0.28425
378	2.5897	2.5742	0.27437
380	2.5131	2.50797	0.26411
382	2.4277	2.43411	0.25603
384	2.3747	2.37283	0.24904
386	2.3079	2.32452	0.24084
388	2.247	2.25453	0.23541
390	2.1701	2.1882	0.22974
392	2.1122	2.12731	0.22263
394	2.0459	2.06851	0.21696
396	1.9971	2.01376	0.21201
398	1.94	1.95842	0.20647
400	1.8821	1.90545	0.20104
402	1.8385	1.8616	0.19658
404	1.7918	1.81477	0.19139
406	1.7542	1.7816	0.18681
408	1.7173	1.73913	0.18211
410	1.6796	1.70666	0.17752
412	1.6473	1.67211	0.1727
414	1.6183	1.63875	0.16908
416	1.588	1.60707	0.16546
418	1.5574	1.57539	0.16148
420	1.53	1.55282	0.15787
422	1.5081	1.52668	0.15533
424	1.4853	1.50351	0.15304
426	1.4635	1.48361	0.14979
428	1.4461	1.46193	0.14822
430	1.4236	1.44075	0.14653
432	1.4057	1.42045	0.14436
434	1.3881	1.40253	0.14158
436	1.3707	1.38412	0.1399
438	1.3548	1.36957	0.13857
440	1.3399	1.35204	0.1364
442	1.3274	1.34105	0.13471
444	1.3146	1.32472	0.13266
446	1.2997	1.31185	0.13121
448	1.2879	1.29937	0.12868
450	1.2768	1.28918	0.12772
452	1.2645	1.27552	0.12591
454	1.2547	1.26324	0.1247
456	1.2421	1.25037	0.12374
458	1.2291	1.2377	0.12108
460	1.2212	1.2278	0.11939
462	1.2109	1.2178	0.11927
464	1.2007	1.20721	0.11686
466	1.1909	1.19572	0.1159
468	1.1796	1.18444	0.11469
470	1.1689	1.17612	0.11192
472	1.1591	1.16572	0.11047
474	1.1487	1.15375	0.10975
476	1.1387	1.14404	0.10806
478	1.1283	1.13246	0.10589
480	1.1181	1.12197	0.1054
482	1.106	1.10929	0.10299
484	1.0953	1.09989	0.10191
486	1.0867	1.09019	0.09986
488	1.079	1.08167	0.09865
490	1.0688	1.07148	0.09841
492	1.0616	1.06336	0.09781
494	1.0513	1.05316	0.09696
496	1.0417	1.04296	0.09552
498	1.0309	1.03257	0.09467
500	1.0229	1.02406	0.09359
502	1.0132	1.01307	0.09262
504	1.0043	1.00515	0.0919
506	0.9951	0.99554	0.09081
508	0.9852	0.98555	0.08973
510	0.9763	0.97654	0.08876
512	0.9672	0.96753	0.08792
514	0.9595	0.95941	0.08671
516	0.9496	0.94931	0.08647
518	0.9396	0.93971	0.0849
520	0.932	0.93179	0.08418
522	0.9226	0.92317	0.08321
524	0.9134	0.91337	0.08201
526	0.904	0.90397	0.08104
528	0.8952	0.89516	0.08032
530	0.8874	0.88753	0.0802
532	0.8793	0.87912	0.0796
534	0.869	0.86922	0.07827
536	0.8618	0.8612	0.07791
538	0.8517	0.8517	0.07694
540	0.8421	0.8414	0.07646
542	0.8349	0.83417	0.07586
544	0.8271	0.82665	0.07489
546	0.8176	0.81734	0.07417
548	0.8095	0.81012	0.07308
550	0.8012	0.8017	0.07332
552	0.7912	0.79131	0.0726
554	0.7832	0.78408	0.07188
556	0.7751	0.77586	0.0714
558	0.7667	0.76685	0.07115
560	0.7572	0.75715	0.07079
562	0.7493	0.75042	0.07019
564	0.7402	0.74082	0.06959
566	0.7315	0.7322	0.06802
568	0.7242	0.72389	0.06778
570	0.7141	0.71458	0.06717
572	0.7065	0.70676	0.06705
574	0.6975	0.69864	0.06681
576	0.6898	0.69171	0.06585
578	0.6825	0.68359	0.06573
580	0.6725	0.67518	0.06537
582	0.6646	0.66686	0.06464
584	0.6558	0.65865	0.06464
586	0.6482	0.65092	0.06404
588	0.641	0.6431	0.06392
590	0.6327	0.63578	0.06331
592	0.6259	0.62786	0.06295
594	0.6191	0.62073	0.06307
596	0.6109	0.6135	0.06175
598	0.6041	0.60598	0.06078
600	0.5967	0.59816	0.06126
602	0.5885	0.59054	0.0603
604	0.5805	0.58301	0.0597
606	0.5743	0.57707	0.05994
608	0.5676	0.57034	0.05825
610	0.5606	0.56321	0.05921
612	0.5542	0.55697	0.05837
614	0.5468	0.55004	0.05837
616	0.5392	0.54242	0.05777
618	0.5331	0.53648	0.05692
620	0.5268	0.53084	0.05692
622	0.5196	0.52351	0.05644
624	0.5129	0.51718	0.05632
626	0.5064	0.51054	0.05572
628	0.5015	0.50579	0.05536
630	0.4962	0.50045	0.05523
632	0.4883	0.49292	0.05451
634	0.4828	0.48708	0.05427
636	0.4772	0.48134	0.05451
638	0.4707	0.4747	0.05403
640	0.4651	0.46936	0.05343
642	0.4587	0.46372	0.05294
644	0.4538	0.45896	0.05282
646	0.4486	0.45392	0.05234
648	0.4425	0.44867	0.05246
650	0.437	0.44223	0.05246
652	0.4321	0.43728	0.05198
654	0.426	0.43342	0.05089
656	0.4204	0.42738	0.05089
658	0.4171	0.42392	0.05029
660	0.4122	0.41837	0.05029
662	0.4081	0.41431	0.04896
664	0.4033	0.40986	0.04933
666	0.3982	0.40412	0.04957
668	0.393	0.39887	0.04981
670	0.3886	0.396	0.04848
672	0.3846	0.39135	0.04824
674	0.3799	0.38739	0.04836
676	0.3748	0.38343	0.04812
678	0.3709	0.37867	0.04728
680	0.3675	0.37481	0.04691
682	0.3637	0.37145	0.04679
684	0.3596	0.3667	0.04691
686	0.3561	0.36392	0.04679
688	0.3525	0.35986	0.04631
690	0.3486	0.35521	0.04583
692	0.3447	0.35274	0.04535
694	0.3413	0.34828	0.04523
696	0.3372	0.34432	0.04462
698	0.3339	0.34106	0.04474
700	0.3304	0.33779	0.04414
702	0.3265	0.33442	0.04342
704	0.3237	0.33205	0.04342
706	0.3206	0.32888	0.04378
708	0.3168	0.32502	0.04354
710	0.3136	0.32215	0.04305
712	0.3105	0.31848	0.04257
714	0.3072	0.31522	0.04245
716	0.3048	0.31244	0.04233
718	0.302	0.31037	0.04149
720	0.2995	0.30739	0.04137
722	0.2961	0.30443	0.04185
724	0.2938	0.30165	0.04112
726	0.2906	0.29878	0.04088
728	0.2875	0.29601	0.04076
730	0.2855	0.29334	0.04052
732	0.2827	0.29047	0.04052
734	0.2804	0.28858	0.03956
736	0.2776	0.28581	0.03968
738	0.2744	0.28274	0.03968
740	0.2727	0.28047	0.03968
742	0.2704	0.27799	0.0392
744	0.2683	0.27571	0.03871
746	0.2655	0.27344	0.03907
748	0.2635	0.27096	0.03811
750	0.2615	0.26908	0.03847
752	0.2591	0.2675	0.03859
754	0.2564	0.26502	0.03763
756	0.2548	0.26215	0.03811
758	0.2528	0.26057	0.03823
760	0.2512	0.25809	0.03714
762	0.2482	0.25512	0.03775
764	0.2463	0.25344	0.03739
766	0.2443	0.25205	0.03654
768	0.2428	0.25017	0.03654
770	0.2406	0.24809	0.03739
772	0.2391	0.24592	0.03666
774	0.2367	0.24334	0.0363
776	0.2347	0.24166	0.0369
778	0.2336	0.24057	0.03606
780	0.2321	0.23859	0.0357
782	0.2303	0.23711	0.03509
784	0.2282	0.23443	0.03534
786	0.2268	0.23324	0.0357
788	0.2252	0.23136	0.03618
790	0.2235	0.22928	0.03606
792	0.2219	0.2275	0.03594
794	0.2206	0.22651	0.03497
796	0.2184	0.22433	0.03546
798	0.217	0.22325	0.03534
800	0.2161	0.22146	0.03558
802	0.2146	0.22018	0.03473
804	0.213	0.21829	0.03473
806	0.2112	0.21641	0.03389
808	0.2097	0.21483	0.03365
810	0.2088	0.21364	0.03389
812	0.2074	0.21196	0.03365
814	0.206	0.21047	0.03329
816	0.2039	0.20929	0.03341
818	0.2032	0.2077	0.0328
820	0.2016	0.20602	0.03304
822	0.2003	0.20523	0.03317
824	0.1994	0.20424	0.03317
826	0.1978	0.20275	0.0322
828	0.1965	0.20186	0.03244
830	0.1951	0.19958	0.03232
832	0.1933	0.198	0.03208
834	0.1922	0.1978	0.03244
836	0.191	0.19632	0.03148
838	0.1906	0.19533	0.03172
840	0.1887	0.19364	0.0322
842	0.1884	0.19265	0.03184
844	0.1869	0.19226	0.03196
846	0.1858	0.19018	0.03124
848	0.1844	0.18879	0.03075
850	0.1835	0.18741	0.03148
852	0.1828	0.18671	0.03063
854	0.181	0.18553	0.03172
856	0.18	0.18424	0.03124
858	0.179	0.18365	0.03099
860	0.1775	0.18236	0.03172
862	0.1764	0.18107	0.0316
864	0.1756	0.17959	0.03136
866	0.1744	0.1781	0.03087
868	0.1732	0.17761	0.03051
870	0.1727	0.17662	0.03003
872	0.1716	0.17592	0.03015
874	0.1706	0.17464	0.02919
876	0.17	0.17404	0.02894
878	0.1687	0.17246	0.02919
880	0.1682	0.17127	0.02906
882	0.1673	0.17117	0.02858
884	0.1668	0.17068	0.02906
886	0.1661	0.16978	0.02858
888	0.1642	0.1684	0.02882
890	0.1638	0.1681	0.02834
892	0.1629	0.16612	0.02798
894	0.1625	0.16523	0.02858
896	0.1618	0.16503	0.02834
898	0.1616	0.16444	0.0281
900	0.1603	0.16295	0.02822
902	0.1596	0.16196	0.02858
904	0.1589	0.16107	0.02822
906	0.1583	0.16018	0.02786
908	0.1575	0.15989	0.02738
910	0.1555	0.1584	0.02774
912	0.1547	0.1581	0.02738
914	0.1537	0.15662	0.0275
916	0.153	0.15642	0.02774
918	0.1522	0.15612	0.02786
920	0.1512	0.15464	0.0275
922	0.15	0.15414	0.02738
924	0.1488	0.15315	0.02713
926	0.1476	0.15216	0.02641
928	0.1463	0.15187	0.02653
930	0.1453	0.15167	0.02641
932	0.1442	0.15048	0.02665
934	0.1424	0.14939	0.02677
936	0.1408	0.1484	0.02653
938	0.1397	0.1482	0.02653
940	0.1388	0.14771	0.02629
942	0.1377	0.14652	0.02713
944	0.136	0.14602	0.02641
946	0.1346	0.14523	0.02557
948	0.1333	0.14345	0.02629
950	0.1318	0.14266	0.02593
952	0.1301	0.14246	0.02677
954	0.128	0.14147	0.02641
956	0.126	0.14216	0.02593
958	0.1238	0.14028	0.02617
960	0.1226	0.14048	0.02581
962	0.1217	0.13979	0.02557
964	0.1209	0.139	0.02521
966	0.1197	0.1384	0.02569
968	0.1197	0.13811	0.02521
970	0.119	0.13682	0.02581
972	0.1191	0.13751	0.02545
974	0.1193	0.13622	0.02581
976	0.1183	0.13563	0.02569
978	0.1183	0.13514	0.02521
980	0.1192	0.13553	0.02569
982	0.1176	0.13454	0.02436
984	0.1181	0.13375	0.02448
986	0.1173	0.13197	0.024
988	0.1171	0.13118	0.02448
990	0.1168	0.12979	0.02533
992	0.1167	0.13098	0.02569
994	0.1174	0.13098	0.02388
996	0.1175	0.12999	0.02484
998	0.1161	0.12781	0.02533
1000	0.1167	0.12702	0.0234

## Sheet: Fig. 2f
Solvent	Mass (mg)
	mean	SD
water	10	0.19502
PBS	3.49667	0.17786
№	Mass (mg)
	water	PBS
1	9.79	3.37
2	10.1	3.7
3	10.15	3.42

## Sheet: Fig. 2g
Time (s)	Photoacoustic signal (arb. units)				Photoacoustic signal (%)				Photoacoustic signal (arb. units)				Photoacoustic signal (%)
	Concentration 0.2 g/L								Concentration 0.04 g/L
	water		PBS		water		PBS		water		PBS		water		PBS
	mean	SD	mean	SD	mean	SD	mean	SD	mean	SD	mean	SD	mean	SD	mean	SD
0	2.96823	0.1143	3.30641	0.15393	100	6.02848	100	7.49784		0.01569	0.96246	0.16022	100	2.24441	100	20.4019
1.499	2.96913	0.11325	3.29494	0.13413	100.047	5.97323	99.4414	6.53313	0.88726	0.0159	0.92138	0.10085	99.9961	2.2742	94.7686	12.8421
2.992	2.97013	0.11231	3.27844	0.12876	100.1	5.92331	98.6376	6.27166	0.88707	0.01617	0.87669	0.05063	99.9692	2.31318	89.0777	6.44637
4.489	2.97101	0.11128	3.26236	0.14404	100.147	5.86903	97.8542	7.01602	0.88691	0.01669	0.84074	0.0359	99.946	2.38668	84.5002	4.57094
5.978	2.97209	0.11086	3.23173	0.15371	100.204	5.84699	96.3623	7.48692	0.88666	0.01731	0.80523	0.05864	99.9113	2.47647	79.9796	7.46692
7.473	2.9733	0.11011	3.20182	0.16934	100.267	5.80765	94.9055	8.2484	0.88655	0.01782	0.78302	0.06646	99.8958	2.54907	77.1512	8.46278
8.964	2.97457	0.10933	3.17883	0.1893	100.334	5.76659	93.7855	9.22052	0.88666	0.01825	0.76156	0.07101	99.911	2.6107	74.4185	9.04172
10.466	2.97579	0.10859	3.15141	0.19944	100.399	5.72731	92.4502	9.71463	0.88672	0.01854	0.73937	0.07516	99.9188	2.65125	71.593	9.57102
11.96	2.9765	0.10751	3.11371	0.20727	100.436	5.67016	90.6138	10.096	0.88685	0.01873	0.71765	0.07458	99.9381	2.67872	68.8264	9.49608
13.456	2.9775	0.10663	3.08158	0.2263	100.489	5.62379	89.0487	11.0231	0.88696	0.0187	0.70663	0.06124	99.9536	2.67514	67.4233	7.79774
14.952	2.97799	0.10538	3.05035	0.24525	100.515	5.5579	87.5274	11.946	0.88694	0.01876	0.68608	0.06285	99.9509	2.68351	64.8068	8.00278
16.45	2.97878	0.1041	3.00158	0.24582	100.557	5.49038	85.1518	11.9734	0.88694	0.01877	0.66661	0.06492	99.9507	2.68546	62.3275	8.26661
17.944	2.97934	0.10296	2.95621	0.26285	100.586	5.43044	82.9419	12.8032	0.88693	0.01855	0.642	0.06485	99.9494	2.654	59.1946	8.25794
19.445	2.98001	0.10179	2.90101	0.26961	100.621	5.36881	80.2532	13.1326	0.88684	0.01862	0.62006	0.06336	99.9365	2.66394	56.4005	8.06783
20.94	2.9805	0.10065	2.84406	0.27576	100.647	5.30864	77.4794	13.4322	0.88669	0.01877	0.59561	0.06327	99.9159	2.685	53.2871	8.05674
22.433	2.9808	0.09989	2.76785	0.26831	100.663	5.2685	73.767	13.0693	0.88666	0.01878	0.57244	0.06295	99.9105	2.68598	50.3371	8.01606
23.924	2.98111	0.09923	2.69937	0.2774	100.679	5.23371	70.4318	13.5121	0.88656	0.01856	0.54819	0.06138	99.8963	2.6542	47.2489	7.81579
25.424	2.98134	0.09861	2.61354	0.27402	100.692	5.20102	66.2506	13.3474	0.88643	0.01834	0.52561	0.06201	99.8782	2.62283	44.374	7.89573
26.925	2.98144	0.09755	2.53188	0.28085	100.697	5.14529	62.273	13.6801	0.88633	0.01802	0.49815	0.06193	99.864	2.57709	40.8774	7.88565
28.426	2.98098	0.09697	2.43808	0.27403	100.673	5.11426	57.7042	13.3478	0.88604	0.01788	0.47077	0.06339	99.8229	2.55686	37.3901	8.07194
29.927	2.98095	0.09636	2.34115	0.27189	100.671	5.08235	52.983	13.2435	0.88587	0.01771	0.445	0.06393	99.7972	2.5335	34.109	8.14024
31.42	2.98081	0.09608	2.23779	0.26583	100.663	5.06738	47.9484	12.9484	0.88553	0.0173	0.4169	0.06534	99.7497	2.47453	30.5318	8.31976
32.916	2.98052	0.09526	2.14561	0.26468	100.648	5.02405	43.4585	12.8922	0.88522	0.0169	0.39244	0.06523	99.7047	2.41768	27.4161	8.30555
34.41	2.98005	0.09499	2.05015	0.25186	100.623	5.01027	38.8088	12.2678	0.885	0.01672	0.37048	0.06566	99.6738	2.39144	24.6206	8.36124
35.901	2.97976	0.09419	1.95536	0.24076	100.608	4.96793	34.1913	11.727	0.88487	0.01658	0.34904	0.06442	99.6545	2.37193	21.8899	8.20268
37.397	2.97918	0.09437	1.86699	0.23135	100.578	4.9773	29.8872	11.2686	0.8847	0.01634	0.32796	0.06119	99.6303	2.337	19.2058	7.79111
38.894	2.97903	0.09398	1.78253	0.21805	100.57	4.95702	25.7731	10.6209	0.88437	0.01618	0.30892	0.05617	99.5829	2.31486	16.781	7.15233
40.385	2.97859	0.09356	1.70418	0.20011	100.546	4.9349	21.957	9.74701	0.88425	0.01612	0.2889	0.05155	99.5665	2.30615	14.2322	6.56471
41.876	2.97812	0.09324	1.64066	0.18975	100.522	4.91788	18.8628	9.24248	0.88412	0.01615	0.27116	0.04432	99.5473	2.30992	11.9741	5.64329
43.425	2.97799	0.09303	1.58388	0.17702	100.515	4.90667	16.0969	8.6226	0.88414	0.01614	0.25315	0.03609	99.5501	2.30827	9.67964	4.59551
44.919	2.97804	0.09222	1.53945	0.17017	100.517	4.86413	13.9331	8.28866	0.88405	0.016	0.23855	0.02811	99.5373	2.28886	7.82075	3.5797
46.413	2.97827	0.09169	1.50419	0.16536	100.53	4.83624	12.2154	8.05437	0.88382	0.01592	0.2269	0.02216	99.5054	2.27759	6.33748	2.82208
47.899	2.97871	0.09201	1.46818	0.15667	100.552	4.85275	10.4612	7.63126	0.88362	0.01632	0.21917	0.01679	99.4761	2.33483	5.35307	2.13756
49.39	2.97917	0.09234	1.4347	0.15065	100.577	4.87042	8.83065	7.33811	0.88333	0.01656	0.21166	0.01124	99.4351	2.36924	4.39722	1.43087
50.883	2.9794	0.09303	1.40838	0.15083	100.589	4.90677	7.54849	7.34656	0.88298	0.01683	0.20721	0.00986	99.3851	2.4077	3.83024	1.25554
52.375	2.97978	0.09399	1.38799	0.15244	100.609	4.95732	6.55545	7.42506	0.88266	0.01714	0.20276	0.00802	99.3392	2.45192	3.26363	1.02073
53.919	2.9805	0.09436	1.36948	0.1509	100.647	4.9769	5.65381	7.35002	0.88237	0.0175	0.19915	0.00619	99.2968	2.50326	2.80365	0.7882
55.419	2.9815	0.09482	1.35836	0.1542	100.7	5.00085	5.11236	7.51111	0.88227	0.01758	0.1955	0.00519	99.2827	2.51522	2.33878	0.66148
56.919	2.98247	0.09515	1.34939	0.15765	100.751	5.01867	4.67539	7.67918	0.8821	0.01761	0.19447	0.00612	99.2584	2.51845	2.20881	0.7794
58.413	2.98372	0.09547	1.34517	0.16364	100.817	5.03518	4.46978	7.97084	0.88183	0.01782	0.19304	0.00634	99.22	2.54879	2.02573	0.80704
59.924	2.9848	0.09595	1.33857	0.16435	100.874	5.06089	4.14837	8.00553	0.88151	0.01827	0.19292	0.00653	99.1739	2.61302	2.0112	0.83163
61.414	2.98549	0.09659	1.33523	0.16855	100.91	5.09446	3.98564	8.20972	0.88129	0.01861	0.19281	0.00697	99.1431	2.66145	1.99669	0.88769
62.904	2.98673	0.09673	1.33131	0.16952	100.976	5.10177	3.7945	8.25706	0.88121	0.01911	0.19288	0.00959	99.1314	2.73378	2.00538	1.22125
64.403	2.98792	0.09704	1.32524	0.16702	101.039	5.11816	3.49915	8.1355	0.88119	0.01969	0.19276	0.00877	99.1287	2.81704	1.9901	1.11612
65.898	2.98931	0.09744	1.32106	0.16393	101.112	5.13946	3.29522	7.98511	0.88117	0.02027	0.19347	0.00854	99.1262	2.89997	2.08132	1.08805
67.389	2.99057	0.09794	1.3176	0.15718	101.178	5.16581	3.12692	7.65601	0.8809	0.02086	0.19328	0.00824	99.0865	2.98389	2.05733	1.04912
68.88	2.99172	0.09878	1.31226	0.14748	101.239	5.21015	2.86665	7.18376	0.88062	0.02138	0.19364	0.00761	99.0466	3.0579	2.10233	0.96917
70.372	2.99318	0.09924	1.30942	0.14298	101.316	5.23437	2.72856	6.96463	0.88048	0.0217	0.19387	0.00595	99.0273	3.10408	2.13245	0.75798
71.867	2.9948	0.09944	1.3099	0.14311	101.401	5.24465	2.75173	6.97052	0.88028	0.0221	0.19358	0.00714	98.9978	3.16137	2.09431	0.90919
73.366	2.99678	0.09951	1.31108	0.14641	101.506	5.24856	2.80944	7.13174	0.88013	0.02272	0.19298	0.00724	98.9773	3.25052	2.01815	0.92239
74.858	2.99881	0.09961	1.3072	0.14483	101.613	5.25393	2.62039	7.05452	0.8799	0.02317	0.19304	0.00779	98.944	3.31454	2.02604	0.99211
76.349	3.00088	0.0997	1.3073	0.14767	101.722	5.25837	2.62533	7.19306	0.8796	0.02359	0.19316	0.00712	98.9016	3.3745	2.04125	0.90624
77.848	3.0026	0.09926	1.30668	0.15013	101.813	5.23542	2.59474	7.31261	0.87945	0.02427	0.19196	0.00794	98.8799	3.47094	1.88883	1.01052
79.338	3.00443	0.09861	1.30785	0.15356	101.909	5.20122	2.65203	7.47999	0.8791	0.025	0.19052	0.00807	98.8299	3.57595	1.70578	1.02775
80.834	3.00591	0.09805	1.30222	0.14483	101.987	5.17159	2.37757	7.05464	0.87892	0.02569	0.19046	0.00847	98.8031	3.67517	1.69817	1.07796
82.333	3.00746	0.09731	1.30433	0.14802	102.069	5.13217	2.48061	7.2101	0.87848	0.02645	0.18992	0.00795	98.7415	3.78396	1.62941	1.01204
83.828	3.00916	0.09651	1.30351	0.14588	102.159	5.09016	2.44047	7.10568	0.87828	0.02707	0.18855	0.00811	98.7121	3.87222	1.45417	1.03272
85.344	3.01079	0.09566	1.3012	0.14122	102.245	5.04536	2.32807	6.87871	0.87804	0.02775	0.18896	0.00879	98.6776	3.96886	1.50657	1.11907
86.843	3.01196	0.09537	1.2961	0.13442	102.306	5.03033	2.07952	6.54768	0.87786	0.02843	0.18866	0.00954	98.6519	4.0661	1.46802	1.21418
88.335	3.01326	0.09476	1.30102	0.13883	102.375	4.99772	2.31914	6.76221	0.87769	0.02902	0.18872	0.00953	98.6277	4.15039	1.47565	1.2134
89.832	3.01455	0.09399	1.29881	0.13533	102.443	4.95744	2.21178	6.59169	0.87747	0.02958	0.18811	0.01068	98.5969	4.23176	1.39874	1.35961
91.334	3.01595	0.093	1.29907	0.13815	102.517	4.90503	2.22421	6.72938	0.87717	0.0302	0.18811	0.01258	98.5534	4.32009	1.39829	1.60177
92.834	3.01702	0.09217	1.30315	0.14407	102.573	4.8611	2.42313	7.01746	0.87681	0.03087	0.18781	0.01337	98.5021	4.41594	1.36059	1.7022
94.329	3.01838	0.09138	1.30729	0.14768	102.645	4.81961	2.6244	7.19353	0.87652	0.03148	0.18776	0.01285	98.4609	4.50221	1.35321	1.63659
95.821	3.01941	0.09041	1.30018	0.143	102.699	4.76841	2.27813	6.96556	0.87623	0.03197	0.18793	0.01334	98.4183	4.57313	1.37584	1.69824
97.315	3.02037	0.08923	1.29893	0.14651	102.75	4.70622	2.21733	7.13659	0.87586	0.03249	0.18847	0.01341	98.3656	4.64795	1.44394	1.70751
98.814	3.02153	0.0884	1.29393	0.14505	102.811	4.6624	1.97399	7.06544	0.87531	0.03289	0.18864	0.0135	98.2873	4.70494	1.46585	1.71921
100.313	3.02268	0.08706	1.28931	0.14283	102.872	4.59167	1.7486	6.95732	0.87492	0.03327	0.18803	0.01434	98.2319	4.75906	1.38848	1.82548
101.803	3.02359	0.0857	1.2858	0.14298	102.92	4.52022	1.57803	6.96454	0.87452	0.03365	0.18904	0.01643	98.1741	4.81355	1.5168	2.09229
103.298	3.02456	0.08477	1.29002	0.14976	102.971	4.47082	1.78343	7.29474	0.87412	0.03399	0.18825	0.01773	98.1177	4.86247	1.41648	2.25744
104.796	3.02504	0.08361	1.29362	0.14838	102.996	4.40996	1.95883	7.22738	0.87377	0.03441	0.18717	0.01826	98.0665	4.92147	1.27929	2.3249
106.28	3.02525	0.08273	1.29737	0.14445	103.007	4.36355	2.14134	7.03614	0.87343	0.03463	0.18556	0.01736	98.0178	4.95355	1.07405	2.21107
107.78	3.02574	0.08168	1.30023	0.14409	103.033	4.30782	2.28084	7.01833	0.87309	0.03473	0.18563	0.01705	97.9693	4.96705	1.08267	2.17145
109.279	3.02641	0.0808	1.30016	0.14167	103.069	4.26182	2.27745	6.9005	0.87275	0.03488	0.18432	0.01607	97.9218	4.98932	0.91617	2.04649
110.77	3.02675	0.08014	1.29614	0.13454	103.087	4.22708	2.08166	6.55341	0.87241	0.03494	0.18386	0.01348	97.873	4.99836	0.85661	1.71675
112.264	3.02678	0.07916	1.29183	0.13234	103.088	4.17527	1.87139	6.44638	0.87204	0.03488	0.18386	0.01363	97.8191	4.98958	0.85669	1.73582
113.756	3.02697	0.07777	1.28888	0.13323	103.098	4.10195	1.72779	6.48946	0.87176	0.03487	0.18488	0.01255	97.7792	4.98843	0.9871	1.5977
115.248	3.02663	0.07695	1.28509	0.12738	103.08	4.05864	1.54322	6.20461	0.87138	0.03485	0.18446	0.01111	97.7251	4.98491	0.93374	1.41426
116.74	3.02656	0.07586	1.28434	0.12215	103.076	4.00088	1.50651	5.94983	0.87109	0.03488	0.18512	0.01059	97.6838	4.98865	1.01778	1.34792
118.248	3.0263	0.07517	1.28401	0.11689	103.063	3.96459	1.49083	5.69345	0.87065	0.03479	0.18434	0.01286	97.6208	4.97649	0.91824	1.63704
119.739	3.02608	0.07408	1.28173	0.10919	103.051	3.90712	1.37938	5.31861	0.87017	0.03462	0.18482	0.01146	97.5515	4.9515	0.97964	1.45902
121.238	3.02543	0.07331	1.2794	0.10083	103.017	3.86669	1.26611	4.91138	0.86984	0.03453	0.18596	0.01307	97.5053	4.93953	1.1241	1.66393
122.733	3.02527	0.07222	1.27427	0.09439	103.008	3.80898	1.01623	4.59764	0.86957	0.03437	0.18572	0.01384	97.4667	4.91564	1.09396	1.76215
124.224	3.02511	0.07143	1.27092	0.09099	103	3.76769	0.85286	4.43215	0.86921	0.03426	0.18512	0.01397	97.4154	4.90102	1.01769	1.77835
125.724	3.02459	0.07103	1.26409	0.08374	102.972	3.74648	0.52026	4.07883	0.86893	0.03426	0.18488	0.01267	97.3754	4.901	0.98739	1.61298
127.216	3.02399	0.07063	1.25915	0.07845	102.941	3.72517	0.27988	3.82121	0.8687	0.03406	0.18338	0.01387	97.3419	4.87252	0.79644	1.7655

## Sheet: Fig. 3a
Size (nm)
water	PBS
188.721	109.944
138.07	113.409
135.129	141.454
87.741	100.023
130.785	145.961
126.915	99.084
89.842	94.111
139.517	137.151
121.277	189.108
190.009	110.356
137.262	99.711
91.229	53.503
218.857	117.628
144.99	231.376
100.83	130.946
197.743	120.955
139.208	114.305
222.837	113.396
260.153	120.179
214.034	90.126
169.619	101.709
137.888	178.268
362.904	135.728
228.685	98.164
547.17	136.353
234.264	136.571
250.128	131.324
206.788	122.619
134.169	96.299
221.303	121.632
234.279	192.575
187.806	128.311
115.924	94.186
130.345	74.017
178.683	145.309
107.977	154.919
159.144	224.418
138.925	113.096
267.12	113.845
118.978	96.299
152.137	100.898
182.399	106.753
131.904	82.834
188.378	83.736
252.895	139.406
123.476	126.744
106.235	121.83
128.04	121.888
172.929	130.751
94.664	58.73
285.717	97.875
245.568	143.098
129.931	90.753
149.233	109.428
115.552	155.649
193.988	184.149
201.25	110.664
147.735	91.592
142.192	82.56
146.222	92.225
87.208	119.244
68.29	104.784
63.217	127.28
176.583	147.688
135.129	362.563
135.553	135.728
146.369	84.545
127.338	109.168
108.474	173.817
209.014	185.308
144.146	122.155
197.362	113.396
162.931	126.565
188.073	65.484
163.129	59.306
161.294	108.543
91.425	161.897
235.775	147.813
123.476	220.943
106.673	104.662
202.671	215.725
139.389	74.093
135.235	88.091
182.556	129.761
108.54	93.824
116.202	118.994
83.208	153.208
318.93	113.133
241.131	119.065
142.857	256.092
124.232	99.041
112.145	138.047
146.82	267.513
126.37	68.363
132.143	121.97
140.016	91.592
142.231	67.76
153.737	115.624
64.385	112.995
115.009	82.147
154.234	70.807
164.635	108.583
170.907	127.957
123.821	81.732
145.73	109.168
117.911	80.263
122.89	80.843
138.919	105.108
125	84.545
99.296	131.41
107.202	124.943
196.558	106.181
141.647	181.951
133.726	126.386
116.988	109.673
164.518	94.351
118.235	188.56
157.305	197.516
155.716	116.271
89.926	109.025
134.059	76.131
94.356	85.925
123.975	65.375
109.323	82.216
130.979	209.898
502.494	154.928
209.744	85.875
106.186	174.63
0	103.477
113.67	241.886
212.192	180.261
122.162	101.36
116.988	87.315
185.233	126.386
220.302	82.096
110.714	132.783
134.202	107.757
154.193	216.125
122.89	98.337
161.979	116.879
178.999	165.121
107.44	167.269
94.288	127.291
116.606	112.304
158.637	256.092
316.591	136.353
190.193	209.567
101.141	188.552
129.806	91.994
130.002	221.059
183.573	151.253
145.686	129.641
102.145	159.8
96.164	124.169
114.342	172.022
196.461	81.819
176.307	138.825
126.572	141.664
265.466	257.157
156.818	125.045
134.25	119.244
113.446	115.194
139.102	241.98
124.591	107.388
281.69	78.909
176.199	109.931
206.434	124.009
147.643	83.176
120.055	107.018
189.319	108.426
160.436	80.826
194.208	106.713
93.746	148.091
166.177	81.454
166.484	72.625
167.705	94.816
138.689	166.879
177.065	110.715
300.043	136.364
216.948	94.05
204.571	203.704
105.039	138.211
81.519	144.281
87.846	100.108
111.575	90.909
148.16	148.626
194.471	150.577
129.461	96.475
121.9	179.496
146.603	111.734
157.183	83.329
105.765	95.055
119.789	87.299
259.93	115.489
114.342	118.493
165.446	109.622
109.556	109.428
136.884	105.094
258.577	87.542
121.271	117.23
156.002	146.426
137.859	112.995
102.145	112.379
80.258	115.329
140.016	139.731
120.849	110.664
146.82	322.249
192.626	181.888
330.931	145.757
177.065	158.115
257.168	149.756
287.317	81.732
230.045	116.369
152.571	118.672
135.761	107.164
212.372	82.354
154.936	193.603
123.15	165.575
255.601	80.192
121.9	62.901
147.124	106.314
97.481	91.855
68.698	124.169
161.624	100.687
513.901	97.947
78.409	127.957
152.864	104.675
118.881	153.282
142.857	82.766
147.859	95.352
147.254	195.01
101.078	72.703
132.191	86.565
183.851	75.664
157.305	116.466
130.785	198.974
116.988	43.771
274.257	192.862
195.778	140.55
173.095	72.839
99.039	99.227
86.455	108.583
107.44	136.903
172.393	183.988
131.417	108.648
290.518	128.444
139.697	96.607
114.342	141.774
179.746	115.489
99.296	108.856
203.289	118.863
145.73	63.036
130.785	119.54
113.446	145.143
142.589	132.066
162.137	116.174
78.571	272.592
102.145	130.414
140.426	77.606
210.835	127.246
211.801	137.027
142.946	106.181
174.379	111.595
162.647	87.542
159.279	95.856
327.969	155.485
192.989	127.38
242.147	116.758
129.017	133.857
120.055	115.856
154.73	155.001
154.193	103.244
123.769	140.55
192.195	131.108
231.593	116.369
93.473	129.848
134.629	95.545
144.455	110.664
204.945	99.384
144.146	137.934
122.162	109.116
214.672	106.647
183.851	131.723
166.752	221.36
169.784	122.619
112.145	140.983
172.023	108.086
124.949	176.133
120.849	127.99
100.636	116.685
91.054	232.427
139.102	116.296
129.017	140.065
127.625	68.363
164.635	89.606
93.746	113.696
150.679	258.652
115.175	106.952
211.56	81.437
65.66	112.304
326.429	91.049
179.142	101.29
110.31	115.476
93.95	84.729
121.638	145.932
106.006	90.126
51.135	91.049
130.002	151.515
130.979	94.111
121.323	120.955
183.399	103.189
99.617	214.856
171.726	152.689
162.921	147.813
164.325	93.552
135.996	72.41
131.708	127.469
154.069	51.814
89.286	88.42
73.627	119.65
114.787	140.328
125	230.352
121.481	130.338
332.68	114.007
184.785	148.158
147.254	105.458
201.556	116.21
104.124	137.554
168.918	89.669
140.562	52.836
195.778	113.108
135.196	122.896
142.186	186.512
200.287	99.027
180.171	70.887
136.698	105.242
128.571	88.091
139.469	77.24
91.543	106.474
145.38	80.843
111.632	80.948
143.747	75.963
129.412	80.948
92.651	287.366
386.127	169.775
113.502	95.664
90.351	75.664
129.017	254.225
125.051	128.488
123.821	196.509
233.704	103.368
184.336	108.295
215.028	59.521
143.969	60.278
159.599	124.625
148.16	95.308
154.73	116.94
172.023	117.242
89.5	99.668
335.505	153.282
120.055	271.091
141.512	112.53
134.059	121.317
349.818	259.936
111.575	110.086
121.9	80.316
195.256	179.851
104.124	98.164
128.77	163.612
112.088	116.685
115.893	73.787
148.547	211.11
192.857	102.914
123.975	148.014
103.571	146.184
81.441	115.489
175.691	208.326
57.254	160.154
90.351	122.051
86.455	86.908
400.064	158.509
178.893	147.573
170.907	78.115
212.912	90.346
156.207	116.685
157.183	89.241
123.15	106.074
155.593	112.644
167.362	132.184
109.031	86.664
131.028	85.478
126.219	82.509
125	159.933
308.262	71.445
94.356	85.196
106.546	158.437
193.682	168.636
99.232	111.277
118.72	120.52
98.263	66.769
333.599	85.875
119.789	123.459
93.131	175.448
170.384	100.912
454.597	138.17
289.44	97.541
120.002	444.4
154.234	84.662
111.575	150.765
202.85	170.392
181.827	87.185
159.439	101.248
175.582	135.373
158.637	116.758
171.466	134.564
198.785	154.772
149.019	123.299
181.827	98.049
103.633	148.272
198.367	143.108
62.372	151.253
106.006	127.88
146.559	75.081
192.327	139.609
149.233	65.049
194.471	111.48
138.919	96.783
171.503	138.273
152.864	70.325
182.108	88.604
202.283	127.458
150.17	131.712
197.723	121.399
154.524	103.038
212.012	166.675
228.822	144.281
188.204	105.726
108.621	206.735
483.028	128.763
397.136	90.126
206.062	132.612
145.423	126.744
113.894	113.409
329.85	161.423
248.079	105.108
94.288	69.106
123.975	87.104
231.785	144.996
182.178	84.996
112.088	197.264
132.913	174.316
145.028	126.263
164.635	197.955
95.097	106.541
92.926	97.476
140.016	112.933
150.212	132.184
103.571	83.065
138.689	110.015
157.508	107.879
210.835	91.049
150.17	91.049
85.863	111.798
115.893	114.336
177.927	135.189
185.336	507.092
96.097	146.66
117.152	95.092
162.882	154.784
137.859	114.336
110.021	151.536
189.016	117.851
156.655	129.848
99.232	107.167
102.145	93.571
139.331	115.887
90.139	112.622
110.31	112.508
117.152	132.305
198.013	128.788
212.432	105.094
344.879	91.084
96.164	126.817
198.367	74.313
105.1	158.045
299.084	131.337
225.877	107.524
191.03	136.691
149.19	106
123.821	101.796
143.969	128.689
118.934	159.911
224.773	142.939
146.82	145.963
127.875	116.408
103.016	229.131
262.688	121.265
125.814	77.464
188.881	79.736
147.988	80.254

## Sheet: Fig. 3c
water		PBS
𝜻-potential (mV)	Intensity (arb. units)	𝜻-potential (mV)	Intensity (arb. units)
-150	0	-147	0
-147	0	-144	0
-143	0	-141	0
-140	0	-137	0
-137	0	-134	0
-133	0	-131	0
-130	0	-127	0
-127	0	-124	0
-123	0	-121	0
-120	0	-118	0
-117	0	-114	0
-114	0	-111	0
-110	0	-108	0
-107	0	-104	0
-104	0	-101	0
-100	0	-97.8	0
-97	0	-94.5	0
-93.7	0	-91.2	0
-90.4	0	-87.9	0
-87.1	0	-84.6	0
-83.8	0	-81.3	0
-80.5	0	-78	0
-77.2	0	-74.7	0
-73.9	0	-71.4	0
-70.6	0	-68.1	0
-67.3	0	-64.8	0
-64	0	-61.5	0
-60.7	0	-58.2	0
-57.4	0	-54.9	0
-54.1	0	-51.6	0
-50.8	0	-48.3	0
-47.5	0	-45	0
-44.2	0	-41.7	0
-40.9	0	-38.4	2660.25
-37.6	0	-35.1	41919.3
-34.3	0	-31.8	149226
-31	0	-28.5	386399
-27.7	0	-25.2	503404
-24.4	0	-21.9	283204
-21.1	0	-18.6	61980.4
-17.8	0	-15.3	5202.99
-14.5	0	-12	0
-11.2	0	-8.66	0
-7.93	0	-5.36	0
-4.63	0	-2.06	0
-1.33	0	1.24	0
1.97	0	4.54	0
5.27	0	7.84	0
8.57	0	11.1	0
11.9	0	14.4	0
15.2	7557.4	17.7	0
18.5	31656.9	21	0
21.8	44456.1	24.3	0
25.1	75312.7	27.6	0
28.4	189614	30.9	0
31.7	308367	34.2	0
35	325315	37.5	0
38.3	260760	40.8	0
41.6	161935	44.1	0
44.9	83130.7	47.4	0
48.2	74350.9	50.7	0
51.5	89449.3	54	0
54.8	64424.9	57.3	0
58.1	23112	60.6	0
61.4	0	63.9	0
64.7	0	67.2	0
68	0	70.5	0
71.3	0	73.8	0
74.6	0	77.1	0
77.9	0	80.4	0
81.2	0	83.7	0
84.5	0	87	0
87.8	0	90.3	0
91.1	0	93.6	0
94.4	0	96.9	0
97.7	0	100	0
101	0	104	0
104	0	107	0
108	0	110	0
111	0	113	0
114	0	117	0
117	0	120	0
121	0	123	0
124	0	127	0
127	0	130	0

## Sheet: Fig. 3d
	Fe concentration (mg/L)
	water		PBS
	mean	SD	mean	SD
Nanoparticles	12.2335	1.14125	12.4432	0.67841
Supernatant	0.05138	0.00169	0.08159	0.00081156
	Fe concentration (mg/L)
	water	PBS
Nanoparticles	12.1342	12.0893
	13.4212	13.2254
	11.1452	12.0149
Supernatant	0.05178	0.08252
	0.05284	0.08105
	0.04953	0.08119

[truncated: 30 more sheets: Fig. 3e, Fig. 3f, Fig. 3g, Fig. 3h, Fig. 4a, Fig. 4b, Fig. 4c, Fig. 5b, Fig. 5d, Fig. 6b, Fig. 6d, Fig. 6e, Fig. 7d, Fig. 7e, Supplementary Fig. 1a, Supplementary Fig. 1b, Supplementary Fig. 1c, Supplementary Fig. 1d, Supplementary Fig. 2a, Supplementary Fig. 2b …]
